# Supplementary material for: 4,5-Dihydro­cyclo­penta­[b]thio­phen-6-one
Source: Acta Crystallogr Sect E Struct Rep Online. 2012 Jan 14;68(Pt 2):o371–2. doi: 10.1107/S1600536811056042 (PMC3275050; doi:10.1107/S1600536811056042)
Supplement: Supplementary file 1 [file e-68-0o371-sup1.cif]

##############################################################################
#                                                                            #
# This CIF contains the data in a paper accepted for publication in          #
# Acta Crystallographica Section E. It conforms to the requirements of       #
# Notes for Authors for Acta Crystallographica Section E, and has been       #
# peer reviewed under the auspices of the IUCr Commission on Journals.       #
#                                                                            #
# Full details of the Crystallographic Information File format               #
# are given in the paper "The Crystallographic Information File (CIF):       #
# a New Standard Archive File for Crystallography" by S. R. Hall, F. H.      #
# Allen and I. D. Brown [Acta Cryst. (1991), A47, 655-685].                  #
#                                                                            #
# The current version of the core CIF dictionary is obtainable from          #
# ftp://ftp.iucr.org/pub/cif_core.dic.                                       #
#                                                                            #
# Software is freely available for graphical display of the structure(s)     #
# in this CIF. For information consult the CIF software page                 #
# http://www.iucr.org/resources/cif/software.                                #
#                                                                            #
# This file may be used for bona fide research purposes within the           #
# scientific community so long as proper attribution is given to the journal # 
# article from which it was obtained.                                        #
#                                                                            #
##############################################################################
data_global
_audit_creation_method     SHELXL-97
_journal_date_recd_electronic     2011-12-23
_journal_date_accepted     2011-12-28
_journal_name_full     'Acta Crystallographica, Section E'
_journal_year     2012
_journal_volume     68
_journal_issue      2
_journal_page_first     o371
_journal_page_last     o372
_journal_paper_category     QO
_journal_paper_doi     10.1107/S1600536811056042
_journal_coeditor_code     TK5042
_publ_contact_author_name     'Professor Jim Simpson'
_publ_contact_author_address
;
Department of Chemistry
  University of Otago
  P.O. Box 56
  Dunedin
  NEW ZEALAND
;
_publ_contact_author_email     jsimpson@alkali.otago.ac.nz
_publ_contact_author_fax     '+64-3-04797906'
_publ_contact_author_phone     '+64-3-4797914 '
_publ_section_title
;
4,5-Dihydrocyclopenta[<i>b</i>]thiophen-6-one
;
loop_
    _publ_author_name
    _publ_author_address
    'Hanton, Lyall R.'
;       Department of Chemistry
        University of Otago
        PO Box 56
        Dunedin
        New Zealand
;
    'Moratti, Stephen C.'
;       Department of Chemistry
        University of Otago
        PO Box 56
        Dunedin
        New Zealand
;
    'Shi, Zheng'
;       Department of Chemistry
        University of Otago
        PO Box 56
        Dunedin
        New Zealand
;
    'Simpson, Jim'
;       Department of Chemistry
        University of Otago
        PO Box 56
        Dunedin
        New Zealand
;
data_I
_chemical_name_systematic
;
4,5-Dihydrocyclopenta[<i>b</i>]thiophen-6-one
;
_chemical_name_common     ?
_chemical_formula_moiety     'C7 H6 O S'
_chemical_formula_sum     'C7 H6 O S'
_chemical_formula_iupac     'C7 H6 O S'
_chemical_formula_weight     138.18
_chemical_melting_point     ?
_symmetry_cell_setting     triclinic
_symmetry_space_group_name_H-M     'P -1'
_symmetry_space_group_name_Hall     '-P 1'
loop_
    _symmetry_equiv_pos_as_xyz
    'x, y, z'
    '-x, -y, -z'
_cell_length_a     6.6133(9)
_cell_length_b     7.4894(11)
_cell_length_c     13.3213(16)
_cell_angle_alpha     83.247(8)
_cell_angle_beta     86.097(7)
_cell_angle_gamma     71.363(8)
_cell_volume     620.54(14)
_cell_formula_units_Z     4
_cell_measurement_reflns_used     1413
_cell_measurement_theta_min     3.08
_cell_measurement_theta_max     22.03
_cell_measurement_temperature     92(2)
_exptl_crystal_description     'rectangular plate'
_exptl_crystal_colour     'yellow'
_exptl_crystal_size_max     0.55
_exptl_crystal_size_mid     0.28
_exptl_crystal_size_min     0.02
_exptl_crystal_density_diffrn     1.479
_exptl_crystal_density_meas     ?
_exptl_crystal_density_method     'not measured'
_exptl_crystal_F_000     288
_exptl_absorpt_coefficient_mu     0.418
_exptl_absorpt_correction_type     multi-scan
_exptl_absorpt_process_details     '(SADABS; Bruker, 2011)'
_exptl_absorpt_correction_T_min     0.6173
_exptl_absorpt_correction_T_max     0.7447
_exptl_special_details     ?
_diffrn_ambient_temperature     92(2)
_diffrn_radiation_type     MoK\a
_diffrn_radiation_wavelength     0.71073
_diffrn_radiation_source     'fine-focus sealed tube'
_diffrn_radiation_monochromator     graphite
_diffrn_measurement_device_type     'Bruker APEXII CCD area-detector'
_diffrn_measurement_method     '\w scans'
_diffrn_detector_area_resol_mean     ?
_diffrn_reflns_number     5251
_diffrn_reflns_av_R_equivalents     0.0400
_diffrn_reflns_av_sigmaI/netI     0.0402
_diffrn_reflns_theta_min     1.54
_diffrn_reflns_theta_max     22.10
_diffrn_reflns_theta_full     22.10
_diffrn_measured_fraction_theta_max     0.994
_diffrn_measured_fraction_theta_full     0.994
_diffrn_reflns_limit_h_min     -6
_diffrn_reflns_limit_h_max     6
_diffrn_reflns_limit_k_min     -7
_diffrn_reflns_limit_k_max     7
_diffrn_reflns_limit_l_min     -14
_diffrn_reflns_limit_l_max     14
_diffrn_standards_number     0
_diffrn_standards_interval_count     ?
_diffrn_standards_interval_time     ?
_diffrn_standards_decay_%     ?
_refine_special_details
;
Refinement of <i>F</i>^2^ against ALL reflections. The weighted <i>R</i>-factor
<i>wR</i> and goodness of fit <i>S</i> are based on <i>F</i>^2^, conventional
<i>R</i>-factors <i>R</i> are based on <i>F</i>, with <i>F</i> set to zero for
negative <i>F</i>^2^. The threshold expression of <i>F</i>^2^ >
\s(<i>F</i>^2^) is used only for calculating <i>R</i>-factors(gt) <i>etc</i>.
and is not relevant to the choice of reflections for refinement.
<i>R</i>-factors based on <i>F</i>^2^ are statistically about twice as large
as those based on <i>F</i>, and <i>R</i>- factors based on ALL data will be
even larger.
;
_reflns_number_total     1522
_reflns_number_gt     1264
_reflns_threshold_expression     I>2\s(I)
_refine_ls_structure_factor_coef     Fsqd
_refine_ls_matrix_type     full
_refine_ls_R_factor_all     0.0486
_refine_ls_R_factor_gt     0.0400
_refine_ls_wR_factor_gt     0.1082
_refine_ls_wR_factor_ref     0.1187
_refine_ls_goodness_of_fit_ref     1.114
_refine_ls_restrained_S_all     1.114
_refine_ls_number_reflns     1522
_refine_ls_number_parameters     163
_refine_ls_number_restraints     0
_refine_ls_hydrogen_treatment     constr
_refine_ls_weighting_scheme     calc
_refine_ls_weighting_details
         'calc w=1/[\s^2^(Fo^2^)+(0.0713P)^2^+0.0126P] where P=(Fo^2^+2Fc^2^)/3'
_atom_sites_solution_hydrogens     geom
_atom_sites_solution_primary     direct
_atom_sites_solution_secondary     difmap
_refine_ls_shift/su_max     0.000
_refine_ls_shift/su_mean     0.000
_refine_diff_density_max     0.298
_refine_diff_density_min     -0.337
_refine_ls_extinction_method     none
_refine_ls_extinction_coef     ?
loop_
    _atom_type_symbol
    _atom_type_description
    _atom_type_scat_dispersion_real
    _atom_type_scat_dispersion_imag
    _atom_type_scat_source
    'C' 'C' 0.0033 0.0016
                         'International Tables Vol C Tables 4.2.6.8 and 6.1.1.4'
    'H' 'H' 0.0000 0.0000
                         'International Tables Vol C Tables 4.2.6.8 and 6.1.1.4'
    'O' 'O' 0.0106 0.0060
                         'International Tables Vol C Tables 4.2.6.8 and 6.1.1.4'
    'S' 'S' 0.1246 0.1234
                         'International Tables Vol C Tables 4.2.6.8 and 6.1.1.4'
_computing_data_collection     'APEX2 (Bruker, 2011)'
_computing_cell_refinement
;
APEX2 (Bruker, 2011) and SAINT (Bruker, 2011)
;
_computing_data_reduction     'SAINT (Bruker, 2011)'
_computing_structure_solution
;
SHELXS97 (Sheldrick, 2008) and <i>TITAN2000</i> (Hunter & Simpson,
1999)
;
_computing_structure_refinement
;
SHELXL97 (Sheldrick, 2008) and <i>TITAN2000</i> (Hunter & Simpson,
1999)
;
_computing_molecular_graphics
;
SHELXTL (Sheldrick, 2008) and <i>Mercury</i> (Macrae <i>et al.</i>,
2008)
;
_computing_publication_material
;
SHELXL97 (Sheldrick, 2008), enCIFer (Allen <i>et al.</i>, 2004),
PLATON (Spek, 2009) and publCIF (Westrip, 2010)
;
loop_
    _atom_site_type_symbol
    _atom_site_label
    _atom_site_fract_x
    _atom_site_fract_y
    _atom_site_fract_z
    _atom_site_U_iso_or_equiv
    _atom_site_adp_type
    _atom_site_calc_flag
    _atom_site_refinement_flags
    _atom_site_occupancy
    _atom_site_symmetry_multiplicity
    _atom_site_disorder_assembly
    _atom_site_disorder_group
    S S1 0.46716(12) 0.59750(11) 0.65016(6) 0.0210(3) Uani d . 1 1 . .
    C C12 0.6994(5) 0.5881(4) 0.5819(2) 0.0205(8) Uani d . 1 1 . .
    H H12 0.7031 0.6465 0.5148 0.025 Uiso calc R 1 1 . .
    C C13 0.8795(5) 0.4873(4) 0.6343(2) 0.0196(8) Uani d . 1 1 . .
    H H13 1.0213 0.4668 0.6078 0.024 Uiso calc R 1 1 . .
    C C14 0.9491(5) 0.3065(4) 0.8221(2) 0.0193(8) Uani d . 1 1 . .
    H H14A 1.0453 0.3705 0.8447 0.023 Uiso calc R 1 1 . .
    H H14B 1.0345 0.1774 0.8064 0.023 Uiso calc R 1 1 . .
    C C15 0.7725(5) 0.2999(4) 0.9031(2) 0.0196(8) Uani d . 1 1 . .
    H H15A 0.7831 0.1670 0.9267 0.023 Uiso calc R 1 1 . .
    H H15B 0.7872 0.3637 0.9619 0.023 Uiso calc R 1 1 . .
    C C16 0.5581(5) 0.4015(4) 0.8544(2) 0.0195(8) Uani d . 1 1 . .
    O O1 0.3814(3) 0.4238(3) 0.89458(15) 0.0248(6) Uani d . 1 1 . .
    C C17 0.6113(5) 0.4662(4) 0.7517(2) 0.0176(8) Uani d . 1 1 . .
    C C18 0.8269(5) 0.4181(4) 0.7325(2) 0.0165(7) Uani d . 1 1 . .
    S S2 0.47328(13) 0.09696(11) 0.12918(6) 0.0222(3) Uani d . 1 1 . .
    C C22 0.2153(5) 0.2131(4) 0.0920(2) 0.0228(8) Uani d . 1 1 . .
    H H22 0.1814 0.2782 0.0266 0.027 Uiso calc R 1 1 . .
    C C23 0.0655(5) 0.2020(4) 0.1654(2) 0.0223(8) Uani d . 1 1 . .
    H H23 -0.0840 0.2574 0.1574 0.027 Uiso calc R 1 1 . .
    C C24 0.0802(5) 0.0432(4) 0.3591(2) 0.0198(8) Uani d . 1 1 . .
    H H24A -0.0149 -0.0345 0.3558 0.024 Uiso calc R 1 1 . .
    H H24B 0.0024 0.1568 0.3937 0.024 Uiso calc R 1 1 . .
    C C25 0.2881(5) -0.0727(4) 0.4135(2) 0.0185(8) Uani d . 1 1 . .
    H H25A 0.3004 -0.0146 0.4749 0.022 Uiso calc R 1 1 . .
    H H25B 0.2877 -0.2040 0.4339 0.022 Uiso calc R 1 1 . .
    C C26 0.4739(5) -0.0725(4) 0.3396(2) 0.0170(8) Uani d . 1 1 . .
    O O2 0.6635(3) -0.1458(3) 0.35756(15) 0.0232(6) Uani d . 1 1 . .
    C C27 0.3776(5) 0.0332(4) 0.2462(2) 0.0181(8) Uani d . 1 1 . .
    C C28 0.1598(5) 0.0976(4) 0.2551(2) 0.0181(8) Uani d . 1 1 . .
loop_
    _atom_site_aniso_label
    _atom_site_aniso_U_11
    _atom_site_aniso_U_22
    _atom_site_aniso_U_33
    _atom_site_aniso_U_12
    _atom_site_aniso_U_13
    _atom_site_aniso_U_23
    S1 0.0114(5) 0.0241(6) 0.0242(5) -0.0009(4) -0.0045(4) -0.0007(4)
    C12 0.0189(19) 0.0248(19) 0.0193(17) -0.0099(15) -0.0005(14) 0.0000(14)
    C13 0.0099(18) 0.0216(18) 0.0250(19) -0.0011(14) 0.0014(14) -0.0048(14)
    C14 0.0125(18) 0.0215(19) 0.0229(18) -0.0037(14) -0.0018(14) -0.0020(14)
    C15 0.0166(19) 0.0200(18) 0.0207(17) -0.0040(14) -0.0017(14) -0.0011(14)
    C16 0.016(2) 0.0171(19) 0.0265(18) -0.0050(15) -0.0030(16) -0.0075(14)
    O1 0.0106(14) 0.0311(14) 0.0318(13) -0.0052(10) 0.0044(11) -0.0061(10)
    C17 0.0100(18) 0.0170(18) 0.0236(17) -0.0007(14) -0.0049(13) -0.0014(14)
    C18 0.0117(18) 0.0167(17) 0.0217(18) -0.0041(13) 0.0000(13) -0.0049(14)
    S2 0.0177(6) 0.0271(6) 0.0217(5) -0.0079(4) 0.0016(4) -0.0014(4)
    C22 0.023(2) 0.0224(19) 0.0212(18) -0.0055(15) -0.0037(15) 0.0044(14)
    C23 0.0154(19) 0.0226(19) 0.0283(19) -0.0038(15) -0.0057(16) -0.0032(15)
    C24 0.0124(18) 0.0219(18) 0.0239(18) -0.0038(14) -0.0001(14) -0.0025(14)
    C25 0.0167(19) 0.0197(18) 0.0176(17) -0.0037(14) -0.0044(14) 0.0013(14)
    C26 0.015(2) 0.0152(17) 0.0217(18) -0.0043(14) -0.0002(14) -0.0057(13)
    O2 0.0094(14) 0.0281(14) 0.0284(13) -0.0010(10) -0.0032(10) -0.0003(10)
    C27 0.0125(19) 0.0203(19) 0.0222(17) -0.0049(14) 0.0008(14) -0.0064(14)
    C28 0.0138(18) 0.0189(18) 0.0221(18) -0.0047(14) -0.0013(14) -0.0052(14)
_geom_special_details
;
All e.s.d.'s (except the e.s.d. in the dihedral angle between two l.s. planes)
are estimated using the full covariance matrix. The cell e.s.d.'s are taken
into account individually in the estimation of e.s.d.'s in distances, angles
and torsion angles; correlations between e.s.d.'s in cell parameters are only
used when they are defined by crystal symmetry. An approximate (isotropic)
treatment of cell e.s.d.'s is used for estimating e.s.d.'s involving l.s.
planes.
;
loop_
    _geom_bond_atom_site_label_1
    _geom_bond_atom_site_label_2
    _geom_bond_site_symmetry_2
    _geom_bond_distance
    _geom_bond_publ_flag
    S1 C12 . 1.716(3) ?
    S1 C17 . 1.723(3) ?
    C12 C13 . 1.375(4) ?
    C12 H12 . 0.9500 ?
    C13 C18 . 1.412(4) ?
    C13 H13 . 0.9500 ?
    C14 C18 . 1.497(4) ?
    C14 C15 . 1.543(4) ?
    C14 H14A . 0.9900 ?
    C14 H14B . 0.9900 ?
    C15 C16 . 1.526(4) ?
    C15 H15A . 0.9900 ?
    C15 H15B . 0.9900 ?
    C16 O1 . 1.221(4) ?
    C16 C17 . 1.456(4) ?
    C17 C18 . 1.368(4) ?
    S2 C27 . 1.716(3) ?
    S2 C22 . 1.726(3) ?
    C22 C23 . 1.359(4) ?
    C22 H22 . 0.9500 ?
    C23 C28 . 1.413(4) ?
    C23 H23 . 0.9500 ?
    C24 C28 . 1.506(4) ?
    C24 C25 . 1.547(4) ?
    C24 H24A . 0.9900 ?
    C24 H24B . 0.9900 ?
    C25 C26 . 1.522(4) ?
    C25 H25A . 0.9900 ?
    C25 H25B . 0.9900 ?
    C26 O2 . 1.225(4) ?
    C26 C27 . 1.461(4) ?
    C27 C28 . 1.366(4) ?
loop_
    _geom_angle_atom_site_label_1
    _geom_angle_atom_site_label_2
    _geom_angle_atom_site_label_3
    _geom_angle_site_symmetry_1
    _geom_angle_site_symmetry_3
    _geom_angle
    _geom_angle_publ_flag
    C12 S1 C17 . . 90.47(15) ?
    C13 C12 S1 . . 113.1(2) ?
    C13 C12 H12 . . 123.5 ?
    S1 C12 H12 . . 123.5 ?
    C12 C13 C18 . . 111.3(3) ?
    C12 C13 H13 . . 124.3 ?
    C18 C13 H13 . . 124.3 ?
    C18 C14 C15 . . 103.4(2) ?
    C18 C14 H14A . . 111.1 ?
    C15 C14 H14A . . 111.1 ?
    C18 C14 H14B . . 111.1 ?
    C15 C14 H14B . . 111.1 ?
    H14A C14 H14B . . 109.0 ?
    C16 C15 C14 . . 107.4(2) ?
    C16 C15 H15A . . 110.2 ?
    C14 C15 H15A . . 110.2 ?
    C16 C15 H15B . . 110.2 ?
    C14 C15 H15B . . 110.2 ?
    H15A C15 H15B . . 108.5 ?
    O1 C16 C17 . . 128.2(3) ?
    O1 C16 C15 . . 126.6(3) ?
    C17 C16 C15 . . 105.1(3) ?
    C18 C17 C16 . . 112.5(3) ?
    C18 C17 S1 . . 112.4(2) ?
    C16 C17 S1 . . 135.1(2) ?
    C17 C18 C13 . . 112.7(3) ?
    C17 C18 C14 . . 111.5(3) ?
    C13 C18 C14 . . 135.8(3) ?
    C27 S2 C22 . . 89.93(15) ?
    C23 C22 S2 . . 113.3(2) ?
    C23 C22 H22 . . 123.3 ?
    S2 C22 H22 . . 123.3 ?
    C22 C23 C28 . . 111.6(3) ?
    C22 C23 H23 . . 124.2 ?
    C28 C23 H23 . . 124.2 ?
    C28 C24 C25 . . 103.1(2) ?
    C28 C24 H24A . . 111.1 ?
    C25 C24 H24A . . 111.1 ?
    C28 C24 H24B . . 111.1 ?
    C25 C24 H24B . . 111.1 ?
    H24A C24 H24B . . 109.1 ?
    C26 C25 C24 . . 107.4(2) ?
    C26 C25 H25A . . 110.2 ?
    C24 C25 H25A . . 110.2 ?
    C26 C25 H25B . . 110.2 ?
    C24 C25 H25B . . 110.2 ?
    H25A C25 H25B . . 108.5 ?
    O2 C26 C27 . . 128.6(3) ?
    O2 C26 C25 . . 125.8(3) ?
    C27 C26 C25 . . 105.6(3) ?
    C28 C27 C26 . . 112.0(3) ?
    C28 C27 S2 . . 112.9(2) ?
    C26 C27 S2 . . 135.1(2) ?
    C27 C28 C23 . . 112.3(3) ?
    C27 C28 C24 . . 111.8(3) ?
    C23 C28 C24 . . 135.8(3) ?
loop_
    _geom_hbond_atom_site_label_D
    _geom_hbond_atom_site_label_H
    _geom_hbond_atom_site_label_A
    _geom_hbond_site_symmetry_A
    _geom_hbond_distance_DH
    _geom_hbond_distance_HA
    _geom_hbond_distance_DA
    _geom_hbond_angle_DHA
    C14 H14A O1 1_655 0.99 2.52 3.473(4) 160.3
    C15 H15B O1 2_667 0.99 2.59 3.489(3) 150.6
    C12 H12 O2 1_565 0.95 2.43 3.370(4) 168.1
    C13 H13 O2 2_756 0.95 2.65 3.275(4) 124.1
    C23 H23 O1 2_566 0.95 2.62 3.425(4) 143.3
    C24 H24A O2 1_455 0.99 2.52 3.480(4) 163.7
    C25 H25A O2 2_656 0.99 2.71 3.704(3) 179.5
    C25 H25B Cg1 1_545 0.99 2.79 3.561(3) 135
    C15 H15A Cg4 1_565 0.99 2.84 3.571(3) 131
_iucr_refine_instructions_details
;
TITL sz80 in P-1
CELL 0.71073   6.6133   7.4894  13.3213  83.247  86.097  71.363
ZERR    4.00   0.0009   0.0011   0.0016   0.008   0.007   0.008
LATT  1
SFAC C H O S
UNIT 28 24 4 4
TEMP -181
SIZE 0.020 0.280 0.550
L.S. 12
BOND $H
ACTA
FMAP 2
PLAN 5
eqiv $1 1+x,y,z
eqiv $2 1-x,1-y,2-z
eqiv $3 x,1+y,z
eqiv $4 2-x,-y,1-z
eqiv $5 -x,1-y,1-z
eqiv $6 -1+x,y,z
eqiv $7 1-x,-y,1-z
htab c14 o1_$1
htab c15 o1_$2
htab c12 o2_$3
htab  c13 o2_$4
htab c23 o1_$5
htab c24 o2_$6
htab  c25 o2_$7
mpla s1 c12 c13 c14 c15 c16 o1 c17 c18
mpla s1 c12 c13 c17 c18
mpla c14 c15 c16 o1 c17 c18
mpla s2 c22 c23 c24 c25 c26 o2 c27 c28
mpla s2 c22 c23 c27 c28
mpla c24 c25 c26 o2 c27 c28
WGHT    0.071800    0.027700
FVAR       0.20843
S1    4    0.467157    0.597503    0.650155    11.00000    0.01148    0.02414 =
         0.02422   -0.00067   -0.00445   -0.00094
C12   1    0.699395    0.588066    0.581884    11.00000    0.01895    0.02480 =
         0.01931   -0.00005   -0.00052   -0.00990
AFIX  43
H12   2    0.703074    0.646490    0.514802    11.00000   -1.20000
AFIX   0
C13   1    0.879542    0.487267    0.634256    11.00000    0.00990    0.02164 =
         0.02492   -0.00476    0.00139   -0.00108
AFIX  43
H13   2    1.021290    0.466773    0.607778    11.00000   -1.20000
AFIX   0
C14   1    0.949087    0.306507    0.822101    11.00000    0.01259    0.02156 =
         0.02287   -0.00200   -0.00183   -0.00370
AFIX  23
H14A  2    1.045358    0.370455    0.844686    11.00000   -1.20000
H14B  2    1.034544    0.177428    0.806381    11.00000   -1.20000
AFIX   0
C15   1    0.772456    0.299934    0.903072    11.00000    0.01662    0.02002 =
         0.02074   -0.00108   -0.00163   -0.00399
AFIX  23
H15A  2    0.783116    0.166962    0.926672    11.00000   -1.20000
H15B  2    0.787249    0.363718    0.961893    11.00000   -1.20000
AFIX   0
C16   1    0.558075    0.401506    0.854382    11.00000    0.01636    0.01723 =
         0.02653   -0.00744   -0.00293   -0.00505
O1    3    0.381444    0.423799    0.894559    11.00000    0.01068    0.03111 =
         0.03184   -0.00614    0.00435   -0.00524
C17   1    0.611252    0.466228    0.751635    11.00000    0.01004    0.01699 =
         0.02363   -0.00135   -0.00493   -0.00067
C18   1    0.826885    0.418077    0.732477    11.00000    0.01170    0.01672 =
         0.02171   -0.00496    0.00007   -0.00412
S2    4    0.473282    0.096955    0.129189    11.00000    0.01776    0.02715 =
         0.02168   -0.00136    0.00160   -0.00794
C22   1    0.215306    0.213047    0.091986    11.00000    0.02258    0.02233 =
         0.02127    0.00439   -0.00372   -0.00551
AFIX  43
H22   2    0.181373    0.278226    0.026665    11.00000   -1.20000
AFIX   0
C23   1    0.065494    0.201958    0.165436    11.00000    0.01542    0.02253 =
         0.02829   -0.00321   -0.00572   -0.00379
AFIX  43
H23   2   -0.083989    0.257421    0.157484    11.00000   -1.20000
AFIX   0
C24   1    0.080198    0.043192    0.359137    11.00000    0.01241    0.02202 =
         0.02390   -0.00246   -0.00008   -0.00383
AFIX  23
H24A  2   -0.014909   -0.034541    0.355882    11.00000   -1.20000
H24B  2    0.002376    0.156729    0.393705    11.00000   -1.20000
AFIX   0
C25   1    0.288074   -0.072688    0.413523    11.00000    0.01674    0.01969 =
         0.01759    0.00133   -0.00437   -0.00370
AFIX  23
H25A  2    0.300362   -0.014622    0.474927    11.00000   -1.20000
H25B  2    0.287722   -0.204043    0.433909    11.00000   -1.20000
AFIX   0
C26   1    0.473944   -0.072542    0.339658    11.00000    0.01483    0.01525 =
         0.02165   -0.00565   -0.00024   -0.00431
O2    3    0.663456   -0.145793    0.357578    11.00000    0.00937    0.02813 =
         0.02839   -0.00035   -0.00324   -0.00104
C27   1    0.377592    0.033210    0.246279    11.00000    0.01250    0.02031 =
         0.02224   -0.00640    0.00077   -0.00491
C28   1    0.159830    0.097632    0.255109    11.00000    0.01384    0.01898 =
         0.02209   -0.00521   -0.00126   -0.00475
REM R1 =  0.0400 for   1264 Fo > 4sig(Fo)  and  0.0486 for all   1522 data
REM    163 parameters refined using      0 restraints
REM Highest difference peak  0.298,  deepest hole -0.336,  1-sigma level  0.065
HKLF 4
END
;
