# Supplementary material for: 4,5-Dihydro­cyclo­penta­[b]thio­phen-6-one
Source: Acta Crystallogr Sect E Struct Rep Online. 2012 Jan 14;68(Pt 2):o371–2. doi: 10.1107/S1600536811056042 (PMC3275050; doi:10.1107/S1600536811056042)
Supplement: Supplementary file 2 [file e-68-0o371-Isup2.hkl]

# 
# h,k,l, Fc-squared, Fo-squared, sigma(Fo-squared) and status flag 
# 
data_I
_shelx_title ' sz80 in P-1' 
_shelx_refln_list_code          4 
_shelx_F_calc_maximum      154.31 
_exptl_crystal_F_000       288.00 
_reflns_d_resolution_high  0.9445 
 
loop_ 
 _symmetry_equiv_pos_as_xyz 
 'x, y, z' 
 '-x, -y, -z' 
 
_cell_length_a     6.6133 
_cell_length_b     7.4894 
_cell_length_c    13.3213 
_cell_angle_alpha  83.247 
_cell_angle_beta   86.097 
_cell_angle_gamma  71.363 
 
_shelx_F_squared_multiplier     1.000 
 
loop_ 
 _refln_index_h 
 _refln_index_k 
 _refln_index_l 
 _refln_F_squared_calc 
 _refln_F_squared_meas 
 _refln_F_squared_sigma 
 _refln_observed_status 
   2   0   0     1284.45     1469.05     22.60 o 
   3   0   0      456.68      564.49     74.74 o 
   4   0   0      107.34      123.13      8.72 o 
   5   0   0      187.86      219.19     12.89 o 
   6   0   0       74.01       59.24      7.45 o 
  -6   1   0       92.08       90.55      8.41 o 
  -5   1   0      440.93      463.16     15.60 o 
  -4   1   0      321.38      326.33     13.11 o 
  -3   1   0       29.01       37.11      3.88 o 
  -2   1   0       20.26       20.75      1.91 o 
  -1   1   0      275.11      306.52      4.94 o 
   0   1   0       15.81       16.33      1.30 o 
   1   1   0       47.78       50.45      3.59 o 
   2   1   0       45.76       53.26      2.37 o 
   3   1   0        0.52       -0.35      1.02 o 
   4   1   0        1.35        0.48      1.90 o 
   5   1   0        0.02        2.79      2.28 o 
   6   1   0        0.64        2.89      2.37 o 
  -5   2   0       80.88       74.33      9.25 o 
  -4   2   0      886.62      946.82     25.30 o 
  -3   2   0      294.09      298.99      9.85 o 
  -2   2   0      482.21      581.84     10.66 o 
  -1   2   0       91.10       91.42      4.39 o 
   0   2   0     2141.09     2056.72     26.37 o 
   1   2   0     5485.96     5208.78     47.31 o 
   2   2   0      233.20      222.81      4.60 o 
   3   2   0     1692.28     1877.71     26.29 o 
   4   2   0      197.81      190.04      5.88 o 
   5   2   0      669.35      683.97     23.91 o 
   6   2   0      266.77      269.85     13.63 o 
  -5   3   0       74.30       65.92      7.40 o 
  -4   3   0      398.07      384.66     16.06 o 
  -3   3   0        0.34        1.60      1.38 o 
  -2   3   0        0.27        1.88      1.91 o 
  -1   3   0       18.81       16.65      3.32 o 
   0   3   0       46.58       59.85      4.92 o 
   1   3   0       30.45       27.42      2.29 o 
   2   3   0      104.65       99.68      4.85 o 
   3   3   0       28.10       32.58      3.49 o 
   4   3   0       31.18       29.76      3.96 o 
   5   3   0      144.46      154.08      7.98 o 
   6   3   0      216.95      223.41     14.34 o 
  -4   4   0      990.55     1004.05     30.30 o 
  -3   4   0      797.99      816.67     24.62 o 
  -2   4   0      229.38      222.85     11.05 o 
  -1   4   0      668.86      644.52     37.09 o 
   0   4   0      816.62      778.21     22.42 o 
   1   4   0     1995.88     1955.95     35.09 o 
   2   4   0      387.05      373.28     11.69 o 
   3   4   0        0.48        1.28      1.61 o 
   4   4   0       57.25       56.56      6.35 o 
   5   4   0      135.80      132.25      9.83 o 
   6   4   0        4.29        3.47      2.51 o 
  -3   5   0       25.34       24.06     10.45 o 
  -2   5   0       22.20       10.30      5.20 o 
  -1   5   0       74.27       75.24     12.32 o 
   0   5   0       12.52        7.38      3.29 o 
   1   5   0        7.53        5.19      2.63 o 
   2   5   0       24.77       26.51      4.85 o 
   3   5   0       12.91       10.26      2.67 o 
   4   5   0       16.85        7.79      4.60 o 
   5   5   0       13.46       12.30      4.56 o 
   6   5   0      132.68      134.60     13.58 o 
  -2   6   0       12.17        4.62      3.31 o 
  -1   6   0      829.35      904.94     26.24 o 
   0   6   0      770.84      801.15     33.02 o 
   1   6   0      480.18      509.28     23.07 o 
   2   6   0      733.76      776.77     20.79 o 
   3   6   0      508.12      519.97     16.88 o 
   4   6   0      695.48      782.72     44.92 o 
   5   6   0      111.73      106.06     12.11 o 
  -1   7   0       29.04       36.70      7.37 o 
   0   7   0        0.48        1.53      3.52 o 
   1   7   0        1.89        0.67      3.21 o 
   2   7   0        3.51        2.24      2.79 o 
   3   7   0        5.87        2.36      2.21 o 
   4   7   0       18.79       20.40      4.98 o 
  -4  -7   1      319.09      362.60     37.96 o 
  -3  -7   1      122.32      151.22     12.33 o 
  -2  -7   1       73.90       93.24     10.72 o 
  -1  -7   1       93.05       83.06     11.42 o 
   0  -7   1      196.45      225.08     17.10 o 
  -5  -6   1        1.30       -0.28      4.22 o 
  -4  -6   1        8.41        0.04      4.43 o 
  -3  -6   1      383.58      403.38     16.59 o 
  -2  -6   1       27.09       23.71      3.76 o 
  -1  -6   1       29.65       17.05      4.30 o 
   0  -6   1      187.91      206.93     38.58 o 
   1  -6   1      152.12      134.30     12.99 o 
   2  -6   1        0.45       -0.01      4.95 o 
  -6  -5   1       45.18       23.40      6.01 o 
  -5  -5   1       14.25       21.68      5.11 o 
  -4  -5   1        3.10        0.86      4.03 o 
  -3  -5   1       15.82       17.10      5.09 o 
  -2  -5   1        0.89        1.68      1.73 o 
  -1  -5   1        1.89        2.12      1.32 o 
   0  -5   1       57.49       53.60      7.12 o 
   1  -5   1      697.47      736.49     40.21 o 
   2  -5   1      401.50      375.68     15.54 o 
   3  -5   1      459.23      472.38     18.99 o 
  -6  -4   1      616.02      639.40     31.27 o 
  -5  -4   1       75.16       68.41      8.68 o 
  -4  -4   1      139.94      125.16     11.09 o 
  -3  -4   1      441.88      441.11     21.17 o 
  -2  -4   1      116.63      116.05      6.59 o 
  -1  -4   1       19.28       16.79      2.23 o 
   0  -4   1       88.34       85.33      9.69 o 
   1  -4   1      294.21      290.63     12.83 o 
   2  -4   1      128.14      141.62     11.50 o 
   3  -4   1       51.75       63.63      7.56 o 
   4  -4   1      203.39      206.49     15.39 o 
  -6  -3   1      599.32      622.45     17.07 o 
  -5  -3   1      633.41      641.20     14.63 o 
  -4  -3   1     1321.07     1318.50     23.50 o 
  -3  -3   1      825.25      806.96     18.15 o 
  -2  -3   1      333.75      291.94      8.00 o 
  -1  -3   1       41.28       32.75      2.62 o 
   0  -3   1       79.08       75.24      5.38 o 
   1  -3   1       48.33       43.53      8.20 o 
   2  -3   1       45.92       51.89      5.00 o 
   3  -3   1        3.65        2.48      1.57 o 
   4  -3   1      128.86      136.04     11.64 o 
   5  -3   1        2.53        0.82      3.09 o 
  -6  -2   1        0.18        1.23      2.26 o 
  -5  -2   1       22.24       20.87      3.73 o 
  -4  -2   1      355.04      443.04     10.34 o 
  -3  -2   1      241.78      266.41      6.36 o 
  -2  -2   1        3.99        2.87      1.10 o 
  -1  -2   1        9.90       13.09      1.23 o 
   0  -2   1       22.04       16.30      1.66 o 
   1  -2   1       50.08       61.48      5.85 o 
   2  -2   1      426.36      491.32     10.65 o 
   3  -2   1      414.72      493.14     11.58 o 
   4  -2   1      136.27      141.21      8.80 o 
   5  -2   1     1045.23      955.88     24.80 o 
  -6  -1   1       20.93       20.72      4.94 o 
  -5  -1   1      118.65      114.95      8.15 o 
  -4  -1   1      520.11      564.86     14.10 o 
  -3  -1   1     1456.96     1671.60     29.65 o 
  -2  -1   1      628.72      679.87      9.16 o 
   0  -1   1       37.21       35.59      2.53 o 
   1  -1   1      456.82      459.16      8.24 o 
   2  -1   1     1593.21     1795.44     23.47 o 
   3  -1   1     2249.88     2595.94     49.36 o 
   4  -1   1      433.40      462.95     17.92 o 
   5  -1   1      625.22      681.36     19.47 o 
   6  -1   1      148.68      173.72     14.36 o 
  -6   0   1        9.70        9.87      3.33 o 
  -5   0   1      523.82      547.31     25.51 o 
  -4   0   1        7.70       11.68      2.28 o 
  -3   0   1        0.36        1.69      2.43 o 
  -2   0   1     1170.81     1390.05     24.31 o 
   0   0   1        1.06        0.00      0.14 o 
   2   0   1      364.79      469.29     10.12 o 
   3   0   1      674.58      926.11     46.35 o 
   4   0   1       69.42      104.21     27.06 o 
   5   0   1      134.68      142.89     10.80 o 
   6   0   1       81.32       72.87      7.29 o 
  -6   1   1      120.34      136.28     10.20 o 
  -5   1   1      423.48      434.33     14.95 o 
  -4   1   1      346.44      360.36     11.93 o 
  -3   1   1      412.27      488.12     21.31 o 
  -2   1   1      171.04      194.41      6.43 o 
  -1   1   1        0.04        0.23      0.82 o 
   1   1   1       46.78       42.16      3.83 o 
   2   1   1      171.37      189.90      5.16 o 
   3   1   1      917.74     1097.16     22.55 o 
   4   1   1      788.96      910.22     25.39 o 
   5   1   1      651.32      672.83     22.81 o 
   6   1   1      479.39      568.11     35.04 o 
  -5   2   1       38.41       38.57      5.65 o 
  -4   2   1        0.33        0.70      1.83 o 
  -3   2   1      158.48      200.48      9.94 o 
  -2   2   1        2.12        4.01      1.34 o 
  -1   2   1      228.72      206.24      6.68 o 
   0   2   1     3968.54     3842.95     42.55 o 
   1   2   1     4940.82     4567.11     40.02 o 
   2   2   1       44.57       57.17      2.55 o 
   3   2   1      307.97      344.58      7.83 o 
   4   2   1       45.64       61.89      4.58 o 
   5   2   1       98.92       92.73      8.77 o 
   6   2   1      415.76      439.33     17.58 o 
  -5   3   1      382.84      394.58     17.89 o 
  -4   3   1      458.49      515.31     16.18 o 
  -3   3   1      734.23      780.77     16.55 o 
  -2   3   1     1756.44     1790.42     30.94 o 
  -1   3   1      649.65      606.83     15.35 o 
   0   3   1       98.36       80.84      7.05 o 
   1   3   1      142.56      111.10      4.12 o 
   2   3   1       18.53       17.06      2.26 o 
   3   3   1      232.31      241.15      8.02 o 
   4   3   1      350.55      361.12     10.65 o 
   5   3   1       87.30       80.77      5.39 o 
   6   3   1        5.35        3.60      3.39 o 
  -4   4   1      582.20      582.44     33.64 o 
  -3   4   1       34.29       32.01      4.29 o 
  -2   4   1      352.25      378.09     18.81 o 
  -1   4   1       65.46       69.51      6.34 o 
   0   4   1       23.05       28.07      7.02 o 
   1   4   1        9.94        8.47      2.18 o 
   2   4   1      130.73      145.86      7.81 o 
   3   4   1       17.11       12.51      3.09 o 
   4   4   1      204.30      215.58     10.54 o 
   5   4   1       27.34       23.77      4.11 o 
   6   4   1       20.53       27.80      4.49 o 
  -3   5   1       25.45        7.90      6.77 o 
  -2   5   1      115.48      119.58     11.56 o 
  -1   5   1      150.39      162.65     11.77 o 
   0   5   1      132.38      140.61     11.66 o 
   1   5   1       45.74       41.02      4.64 o 
   2   5   1       67.24       60.54      5.85 o 
   3   5   1      364.50      358.61     13.70 o 
   4   5   1      647.63      681.03     20.08 o 
   5   5   1      730.35      775.65     22.51 o 
   6   5   1      382.18      416.58     17.14 o 
  -2   6   1       24.45       12.70      3.81 o 
  -1   6   1        0.24        3.21      3.28 o 
   0   6   1      255.50      215.37     23.96 o 
   1   6   1        0.10       -0.39      2.22 o 
   2   6   1       14.04        9.70      6.46 o 
   3   6   1       49.33       40.84      5.32 o 
   4   6   1       71.31       64.78      7.90 o 
   5   6   1      127.48      128.64     16.64 o 
   6   6   1       27.69       22.86     16.24 o 
  -1   7   1      165.73      149.71     11.94 o 
   0   7   1      147.55      137.23     15.71 o 
   1   7   1        0.00        4.31      3.28 o 
   2   7   1        0.06       -0.18      2.59 o 
   3   7   1       14.99       11.64      5.62 o 
   4   7   1        1.98        7.46      3.28 o 
   5   7   1       50.68       57.60     11.44 o 
  -4  -7   2        5.92        2.57      3.04 o 
  -3  -7   2       10.43        2.97      3.81 o 
  -2  -7   2        2.44        2.27      3.79 o 
  -1  -7   2        0.15        1.67      3.21 o 
   0  -7   2        0.02        0.87      3.24 o 
  -5  -6   2        9.49       11.24      7.83 o 
  -4  -6   2      646.63      716.52     32.97 o 
  -3  -6   2      113.46      104.41      9.89 o 
  -2  -6   2      196.77      195.60      9.77 o 
  -1  -6   2      336.04      359.36     17.43 o 
   0  -6   2        8.22        7.79      4.88 o 
   1  -6   2       18.27       22.48      5.63 o 
   2  -6   2       23.50       14.78      6.20 o 
  -6  -5   2       35.97       26.96      6.31 o 
  -5  -5   2       19.21       15.92      4.59 o 
  -4  -5   2       28.56       18.62      9.21 o 
  -3  -5   2        5.53        6.09      5.46 o 
  -2  -5   2       12.38       10.42      2.41 o 
  -1  -5   2        5.08        3.41      1.41 o 
   0  -5   2        2.74       -0.87      3.90 o 
   1  -5   2       60.62       57.04      9.37 o 
   2  -5   2       21.79       25.56      4.80 o 
   3  -5   2       61.50       65.50     10.77 o 
  -6  -4   2     1165.51     1215.71     40.23 o 
  -5  -4   2      694.24      700.05     45.59 o 
  -4  -4   2      358.83      364.80     16.50 o 
  -3  -4   2     1960.77     2038.21     57.90 o 
  -2  -4   2      559.35      511.69     23.67 o 
  -1  -4   2      975.46      996.75     18.34 o 
   0  -4   2      389.64      375.09     13.89 o 
   1  -4   2     2146.77     2148.17     46.68 o 
   2  -4   2      232.03      238.90     10.51 o 
   3  -4   2       33.34       30.99      5.76 o 
   4  -4   2      163.04      149.72     13.02 o 
  -6  -3   2      119.10      103.03     10.52 o 
  -5  -3   2      102.61      123.28     16.25 o 
  -4  -3   2       41.28       45.66      4.47 o 
  -3  -3   2       90.76       94.94      5.70 o 
  -2  -3   2       44.43       42.20      4.26 o 
  -1  -3   2       37.95       37.12      2.76 o 
   0  -3   2       43.83       50.24      5.12 o 
   1  -3   2       40.56       36.57      4.82 o 
   2  -3   2      347.45      357.25     12.30 o 
   3  -3   2        0.88        1.87      1.67 o 
   4  -3   2       33.22       40.84      6.52 o 
   5  -3   2        6.40        5.33      2.89 o 
  -6  -2   2        9.47        7.24      4.10 o 
  -5  -2   2      533.17      556.11     36.85 o 
  -4  -2   2      138.44      126.80      9.33 o 
  -3  -2   2       59.31       85.01      4.49 o 
  -2  -2   2      218.98      193.73      6.26 o 
  -1  -2   2     3524.59     3271.82     37.22 o 
   0  -2   2     5410.23     4874.92     63.94 o 
   1  -2   2     1820.32     1806.13     29.52 o 
   2  -2   2     1848.69     1971.15     29.36 o 
   3  -2   2      191.65      209.85     15.14 o 
   4  -2   2     1428.38     1464.79     43.42 o 
   5  -2   2      452.56      469.96     16.31 o 
  -6  -1   2      126.10      113.35     16.70 o 
  -5  -1   2      667.45      726.42     31.07 o 
  -4  -1   2      185.48      177.61     10.03 o 
  -3  -1   2       90.02       98.22      7.85 o 
  -2  -1   2       54.01       54.84      3.94 o 
  -1  -1   2       54.26       68.73      4.19 o 
   0  -1   2        0.16        1.00      0.52 o 
   1  -1   2      214.86      256.19      5.66 o 
   2  -1   2        0.00       -0.28      0.83 o 
   3  -1   2        2.43        4.22      1.86 o 
   4  -1   2       37.55       40.55      4.90 o 
   5  -1   2      209.23      234.98     12.28 o 
   6  -1   2        4.00        3.44      2.88 o 
  -6   0   2      168.26      151.83     18.56 o 
  -5   0   2      554.96      573.87     15.40 o 
  -4   0   2      186.73      178.63      7.67 o 
  -3   0   2      447.15      577.94     20.73 o 
  -2   0   2     1796.42     2094.75     34.24 o 
  -1   0   2      141.30      125.09      5.05 o 
   1   0   2       13.63       14.93      1.62 o 
   2   0   2      263.02      330.65      7.01 o 
   3   0   2        0.05        2.72      2.76 o 
   4   0   2     1259.99     1450.02     28.55 o 
   5   0   2      972.29     1056.86     27.98 o 
   6   0   2       14.30       14.64      5.19 o 
  -6   1   2        6.87        3.04      2.65 o 
  -5   1   2       30.71       37.97      4.39 o 
  -4   1   2       28.99       36.38      5.18 o 
  -3   1   2        2.46        1.56      2.33 o 
  -2   1   2        1.72        0.35      1.10 o 
  -1   1   2      131.44      143.07      3.33 o 
   0   1   2        7.93        7.81      1.03 o 
   1   1   2      173.30      178.67      4.07 o 
   2   1   2      379.25      417.36      8.14 o 
   3   1   2       82.81      100.72      9.52 o 
   4   1   2       16.35       25.94      4.65 o 
   5   1   2      464.63      492.68     19.29 o 
   6   1   2      166.03      181.97     13.19 o 
  -5   2   2      116.21      111.30     10.13 o 
  -4   2   2      549.09      567.77     17.10 o 
  -3   2   2      136.63      137.35      8.34 o 
  -2   2   2     1135.38     1154.33     17.13 o 
  -1   2   2      288.53      260.19      6.22 o 
   0   2   2    14678.39    14098.86    152.71 o 
   1   2   2    23812.47    21930.64    195.11 o 
   2   2   2      213.82      177.87      6.07 o 
   3   2   2     1360.68     1395.34     25.93 o 
   4   2   2       17.26       16.47      5.21 o 
   5   2   2        5.66       -0.11      3.76 o 
   6   2   2       15.81       14.79      7.72 o 
  -5   3   2      102.81       98.19      9.71 o 
  -4   3   2      413.85      386.05     16.36 o 
  -3   3   2       78.99       74.95      9.61 o 
  -2   3   2        8.72        9.54      2.61 o 
  -1   3   2        6.13        8.45      1.98 o 
   0   3   2      153.16      142.27      8.82 o 
   1   3   2       10.17        7.56      1.76 o 
   2   3   2       12.05        9.61      1.57 o 
   3   3   2        0.01        1.39      1.47 o 
   4   3   2        1.63        2.42      1.81 o 
   5   3   2        0.04       -0.90      2.07 o 
   6   3   2       13.93       16.50      5.01 o 
  -4   4   2      129.31      124.10     12.13 o 
  -3   4   2      238.18      239.67     10.42 o 
  -2   4   2       17.94       18.89      2.85 o 
  -1   4   2      393.00      381.47     12.46 o 
   0   4   2      176.23      173.33      7.85 o 
   1   4   2     4718.19     4819.35     72.35 o 
   2   4   2     1397.29     1417.35     24.65 o 
   3   4   2      391.02      375.37      9.94 o 
   4   4   2      843.49      929.66     23.26 o 
   5   4   2      149.80      148.02     12.18 o 
   6   4   2      541.29      568.44     22.39 o 
  -3   5   2      210.63      196.18     17.25 o 
  -2   5   2        1.72        0.73      3.36 o 
  -1   5   2        6.41        9.82      2.92 o 
   0   5   2        1.64        3.75      1.98 o 
   1   5   2       10.16        8.15      2.76 o 
   2   5   2       93.37      104.04      9.31 o 
   3   5   2       40.25       38.82      3.81 o 
   4   5   2        3.97        6.99      2.92 o 
   5   5   2        7.59        6.89      3.06 o 
   6   5   2       65.89       58.10      7.96 o 
  -2   6   2      228.66      264.68     14.41 o 
  -1   6   2       88.41       68.32     11.11 o 
   0   6   2      120.39      130.60     17.74 o 
   1   6   2      306.95      290.05     17.25 o 
   2   6   2      177.83      200.39     17.75 o 
   3   6   2        8.22        6.36      2.76 o 
   4   6   2       98.34       88.60      7.98 o 
   5   6   2        6.67        9.63      4.29 o 
   6   6   2        8.77       11.52      7.60 o 
  -1   7   2       37.19       27.36     10.63 o 
   0   7   2        9.89        5.14      3.99 o 
   1   7   2        6.84        7.27      4.61 o 
   2   7   2        0.69        1.62      4.15 o 
   3   7   2        1.13       -1.28      3.69 o 
   4   7   2        0.12       -1.11      3.16 o 
   5   7   2        3.41        1.15      6.45 o 
  -4  -7   3        7.26       12.99      5.33 o 
  -3  -7   3       40.79       39.92      6.57 o 
  -2  -7   3       11.43       15.40      4.29 o 
  -1  -7   3       34.38       40.83      6.79 o 
   0  -7   3       11.28        7.11      4.26 o 
  -5  -6   3       20.40       15.72     12.78 o 
  -4  -6   3       48.96       41.04      8.68 o 
  -3  -6   3        4.55        3.42      2.39 o 
  -2  -6   3        5.21        4.26      2.96 o 
  -1  -6   3      108.74      101.88      7.43 o 
   0  -6   3        0.27        1.72      7.37 o 
   1  -6   3       15.43       15.61      4.65 o 
   2  -6   3      257.94      268.77     15.64 o 
  -6  -5   3      140.58      126.79     13.23 o 
  -5  -5   3      266.15      275.04     20.98 o 
  -4  -5   3      554.91      603.09     36.51 o 
  -3  -5   3      574.91      648.18     28.74 o 
  -2  -5   3      159.16      155.28      6.89 o 
  -1  -5   3      158.88      138.64      5.52 o 
   0  -5   3      201.54      197.87     12.08 o 
   1  -5   3      231.71      250.69     22.89 o 
   2  -5   3      209.54      214.13     12.99 o 
   3  -5   3      113.14      103.80     11.04 o 
  -6  -4   3       79.57       66.14     18.56 o 
  -5  -4   3      249.63      266.22     16.36 o 
  -4  -4   3      167.85      186.98     17.30 o 
  -3  -4   3      199.94      198.75     11.69 o 
  -2  -4   3      516.73      500.83     18.78 o 
  -1  -4   3        0.10        0.38      1.12 o 
   0  -4   3      253.74      259.51     11.16 o 
   1  -4   3        4.64        2.03      2.20 o 
   2  -4   3      246.00      257.41     10.95 o 
   3  -4   3       66.85       63.34      6.87 o 
   4  -4   3        1.22        2.87      3.18 o 
  -6  -3   3       98.55      107.67     11.86 o 
  -5  -3   3        0.83        2.20      3.07 o 
  -4  -3   3       39.71       28.58      9.61 o 
  -3  -3   3      310.04      299.64     15.16 o 
  -2  -3   3      100.82       89.63      5.92 o 
  -1  -3   3        9.55        8.54      1.39 o 
   0  -3   3        4.00        4.12      1.23 o 
   1  -3   3      541.39      507.81     12.16 o 
   2  -3   3     1217.59     1208.16     21.25 o 
   3  -3   3      764.90      759.24     23.65 o 
   4  -3   3      962.86     1001.98     48.37 o 
   5  -3   3      379.62      370.71     16.83 o 
  -6  -2   3      664.12      578.02     31.72 o 
  -5  -2   3      147.26      151.49     12.06 o 
  -4  -2   3      363.61      347.91     14.50 o 
  -3  -2   3      115.11      110.66     10.46 o 
  -2  -2   3     2472.67     2470.41     60.26 o 
  -1  -2   3      127.18      126.40      5.27 o 
   0  -2   3      265.73      247.08      6.15 o 
   1  -2   3     1432.46     1509.54     40.30 o 
   2  -2   3      171.62      180.64      6.10 o 
   3  -2   3      127.24      146.84      7.63 o 
   4  -2   3        7.38        7.79      4.28 o 
   5  -2   3      205.16      216.00     15.52 o 
  -6  -1   3      242.32      255.47     14.18 o 
  -5  -1   3      686.47      716.00     40.42 o 
  -4  -1   3      710.60      720.52     21.56 o 
  -3  -1   3     1238.40     1235.87     30.59 o 
  -2  -1   3      189.56      174.77      6.04 o 
  -1  -1   3      348.85      316.63      8.04 o 
   0  -1   3       41.37       43.11      3.00 o 
   1  -1   3       86.14       90.28      3.64 o 
   2  -1   3      117.60      127.02      5.37 o 
   3  -1   3       11.26       10.26      2.12 o 
   4  -1   3      285.55      298.76     18.30 o 
   5  -1   3      262.41      284.69     18.08 o 
   6  -1   3       57.95       60.04      7.75 o 
  -6   0   3       52.83       44.22     10.91 o 
  -5   0   3      147.03      141.74      8.84 o 
  -4   0   3        2.29        2.20      1.72 o 
  -3   0   3     1045.74     1218.01     22.52 o 
  -2   0   3      101.19      108.62      3.74 o 
  -1   0   3        7.50       13.22      1.71 o 
   0   0   3       51.32       52.91      2.44 o 
   1   0   3      290.89      256.45      4.44 o 
   2   0   3      431.20      538.57     10.08 o 
   3   0   3      210.69      259.17      9.51 o 
   4   0   3       79.78       90.56      6.68 o 
   5   0   3      867.07      903.65     22.43 o 
   6   0   3      532.64      479.10     18.56 o 
  -6   1   3        0.52        3.66      2.85 o 
  -5   1   3      154.15      152.18      7.53 o 
  -4   1   3      275.70      296.25     14.29 o 
  -3   1   3     1401.49     1459.36     42.16 o 
  -2   1   3     1383.88     1408.50     21.88 o 
  -1   1   3      620.46      609.48      8.99 o 
   0   1   3      174.52      140.63      3.21 o 
   1   1   3      106.12       90.20      3.35 o 
   2   1   3      462.35      441.60     10.19 o 
   3   1   3     1427.70     1459.04     32.95 o 
   4   1   3      829.02      885.42     25.42 o 
   5   1   3      230.33      232.05     14.28 o 
   6   1   3      341.97      331.92     18.72 o 
  -5   2   3      129.37      132.56     10.60 o 
  -4   2   3       70.87       75.91      7.00 o 
  -3   2   3        0.50        2.68      1.98 o 
  -2   2   3       29.65       23.73      2.51 o 
  -1   2   3      426.06      397.22     11.44 o 
   0   2   3     1346.05     1344.12     18.44 o 
   1   2   3     1596.55     1529.90     17.20 o 
   2   2   3       44.45       52.42      3.16 o 
   3   2   3       33.15       35.30      3.10 o 
   4   2   3      533.06      635.59     21.22 o 
   5   2   3       25.59       17.10      9.30 o 
   6   2   3      396.27      398.68     18.90 o 
  -5   3   3       56.51       62.38      7.03 o 
  -4   3   3      180.74      183.15     11.44 o 
  -3   3   3       74.44       83.44      8.31 o 
  -2   3   3       16.88       11.41      2.38 o 
  -1   3   3        7.42        7.85      1.58 o 
   0   3   3       27.27       24.70      3.49 o 
   1   3   3       48.47       36.26      2.41 o 
   2   3   3       61.81       57.51      3.72 o 
   3   3   3      340.98      330.17     10.93 o 
   4   3   3      984.92      983.07     22.42 o 
   5   3   3      700.02      710.18     23.52 o 
   6   3   3      649.55      669.08     24.30 o 
  -4   4   3        4.73        0.14      2.74 o 
  -3   4   3        0.01        3.15      2.09 o 
  -2   4   3       74.45       82.52      6.04 o 
  -1   4   3      342.26      360.31     10.07 o 
   0   4   3       92.27      119.89      6.92 o 
   1   4   3       11.04       14.20      2.33 o 
   2   4   3     2160.26     2258.70     38.44 o 
   3   4   3      139.19      120.68      6.91 o 
   4   4   3       17.97       22.65      4.39 o 
   5   4   3       42.39       67.18     10.84 o 
   6   4   3      161.99      169.59     13.95 o 
  -3   5   3      207.46      241.15     13.51 o 
  -2   5   3      617.23      637.17     19.87 o 
  -1   5   3      577.70      581.54     17.13 o 
   0   5   3      106.12      102.13     11.33 o 
   1   5   3       91.85       76.20     13.59 o 
   2   5   3       11.48        7.46      4.21 o 
   3   5   3        2.68        1.35      1.74 o 
   4   5   3       28.01       24.02      4.71 o 
   5   5   3       14.39       15.59      6.28 o 
   6   5   3        0.27       -0.48      3.01 o 
  -2   6   3      129.70      117.54     10.01 o 
  -1   6   3      107.39      110.97     19.07 o 
   0   6   3        2.42       -0.05      5.41 o 
   1   6   3       42.15       38.85      7.76 o 
   2   6   3       51.22       57.28      8.95 o 
   3   6   3       43.82       44.48      7.36 o 
   4   6   3        1.61        1.01      2.12 o 
   5   6   3      135.72      132.23     15.10 o 
  -1   7   3      191.75      153.64     28.56 o 
   0   7   3       96.91      115.69     14.78 o 
   1   7   3       73.12       69.60     20.73 o 
   2   7   3       32.60       34.89      7.26 o 
   3   7   3       67.04       97.28     11.97 o 
   4   7   3      183.44      219.65     15.66 o 
  -3  -7   4        4.13        4.93      3.20 o 
  -2  -7   4       12.02        5.46      4.60 o 
  -1  -7   4       55.99       49.68     10.48 o 
  -5  -6   4       22.25       22.42     10.02 o 
  -4  -6   4      467.10      501.27     27.27 o 
  -3  -6   4      392.88      412.31     17.85 o 
  -2  -6   4      711.86      800.66     30.24 o 
  -1  -6   4      833.58      945.73     22.26 o 
   0  -6   4      450.08      468.50     18.83 o 
   1  -6   4     1015.64     1084.69     32.57 o 
  -5  -5   4       92.86      121.01     15.60 o 
  -4  -5   4       69.41       65.37     11.75 o 
  -3  -5   4       35.37       38.41      6.16 o 
  -2  -5   4       37.16       28.65      3.96 o 
  -1  -5   4        4.34        4.91      1.92 o 
   0  -5   4        0.01       -0.77      1.31 o 
   1  -5   4       28.84       28.96      5.55 o 
   2  -5   4      190.62      206.87     12.85 o 
   3  -5   4        8.13        6.25      4.24 o 
  -6  -4   4      386.18      383.34     21.51 o 
  -5  -4   4      106.96      120.05     14.23 o 
  -4  -4   4       69.38       66.48      6.20 o 
  -3  -4   4      629.80      647.52     20.46 o 
  -2  -4   4      106.79       92.64      6.05 o 
  -1  -4   4     1205.30     1238.83     29.49 o 
   0  -4   4      659.90      667.96     15.66 o 
   1  -4   4      180.97      171.08      9.85 o 
   2  -4   4      261.18      242.12     10.87 o 
   3  -4   4        4.00        3.89      3.22 o 
   4  -4   4       80.48       53.16      8.03 o 
  -6  -3   4       84.16       74.47      9.69 o 
  -5  -3   4      190.94      165.64     18.40 o 
  -4  -3   4       44.07       37.15      7.96 o 
  -3  -3   4        1.99        4.21      3.11 o 
  -2  -3   4        2.46        2.11      1.59 o 
  -1  -3   4        6.16        3.84      1.95 o 
   0  -3   4       51.95       44.48      3.65 o 
   1  -3   4       80.39       76.46      4.72 o 
   2  -3   4       74.44       72.56      6.68 o 
   3  -3   4        0.84        0.48      2.29 o 
   4  -3   4       56.14       58.11      7.74 o 
  -6  -2   4      348.36      331.33     17.92 o 
  -5  -2   4     2007.56     1919.74     46.57 o 
  -4  -2   4      181.02      193.16     12.24 o 
  -3  -2   4     1934.54     2057.53     44.42 o 
  -2  -2   4     2456.35     2376.05     68.99 o 
  -1  -2   4      132.90       96.89      6.55 o 
   0  -2   4      231.96      181.59      9.21 o 
   1  -2   4      753.00      746.75     22.39 o 
   2  -2   4     2036.21     2181.95     36.04 o 
   3  -2   4       13.83       15.11      3.46 o 
   4  -2   4      137.74      159.85     12.14 o 
   5  -2   4        0.76        5.16      5.46 o 
  -6  -1   4       18.29       18.69      5.58 o 
  -5  -1   4      110.69      117.58     16.97 o 
  -4  -1   4       29.66       34.57      6.57 o 
  -3  -1   4      130.64      136.14      9.14 o 
  -2  -1   4      100.22       97.43      7.02 o 
  -1  -1   4       63.89       59.61      3.10 o 
   0  -1   4        0.15       -0.67      0.67 o 
   1  -1   4       66.21       69.35      3.29 o 
   2  -1   4      393.62      387.79      7.90 o 
   3  -1   4      362.93      366.41     14.05 o 
   4  -1   4        9.27        3.30      2.25 o 
   5  -1   4        5.97        5.71      3.08 o 
   6  -1   4       13.79       13.39      3.70 o 
  -6   0   4       27.74       25.56      4.52 o 
  -5   0   4      280.61      272.65     14.00 o 
  -4   0   4     1188.29     1132.03     29.74 o 
  -3   0   4        0.36        0.31      3.32 o 
  -2   0   4      207.21      193.03      5.47 o 
  -1   0   4      755.32      669.89     16.21 o 
   0   0   4     8070.62     7380.95    109.50 o 
   1   0   4     2567.58     2315.95     36.50 o 
   2   0   4     4545.41     4765.27     70.72 o 
   3   0   4      928.56     1042.41     23.50 o 
   4   0   4      216.59      222.63     10.45 o 
   5   0   4     1165.81     1234.40     31.05 o 
   6   0   4      104.67       94.12      9.48 o 
  -5   1   4      337.40      369.48     14.93 o 
  -4   1   4      738.83      680.30     39.50 o 
  -3   1   4      194.71      197.64     10.21 o 
  -2   1   4      163.87      182.09      6.68 o 
  -1   1   4       40.22       36.96      2.49 o 
   0   1   4        0.06        0.02      1.16 o 
   1   1   4       19.71       21.06      1.93 o 
   2   1   4       67.72       70.55      7.19 o 
   3   1   4       12.89       15.81      5.18 o 
   4   1   4        1.33        0.42      2.19 o 
   5   1   4       64.27       70.61      7.22 o 
   6   1   4       55.94       49.92      8.92 o 
  -5   2   4      148.38      134.03     10.52 o 
  -4   2   4      210.37      221.02     12.46 o 
  -3   2   4        5.98        5.02      1.94 o 
  -2   2   4      768.08      874.03     15.51 o 
  -1   2   4      159.03      167.48      6.54 o 
   0   2   4        9.83        8.70      1.53 o 
   1   2   4       32.41       22.27      1.71 o 
   2   2   4      149.05      141.67      5.15 o 
   3   2   4       12.57        6.80      3.11 o 
   4   2   4      300.17      295.08     16.41 o 
   5   2   4     1391.61     1366.29     37.70 o 
   6   2   4      361.15      355.04     19.83 o 
  -5   3   4       10.14        5.85      3.83 o 
  -4   3   4      136.84      122.91     11.57 o 
  -3   3   4       44.42       57.09      7.05 o 
  -2   3   4       68.81       65.15      7.45 o 
  -1   3   4       16.60       20.88      3.56 o 
   0   3   4       83.08       70.80      7.57 o 
   1   3   4       22.05       18.40      1.69 o 
   2   3   4      287.36      276.66      7.41 o 
   3   3   4      221.26      220.35     13.42 o 
   4   3   4       65.51       69.20      6.71 o 
   5   3   4        0.64       -1.77      1.94 o 
   6   3   4      273.11      271.42     15.89 o 
  -4   4   4      297.76      290.71     14.39 o 
  -3   4   4      364.24      368.23     15.51 o 
  -2   4   4      214.49      235.93     11.28 o 
  -1   4   4      666.07      674.98     19.16 o 
   0   4   4      397.99      398.94     32.94 o 
   1   4   4     7707.42     7547.54    108.20 o 
   2   4   4     1754.43     1807.26     32.26 o 
   3   4   4      156.83      133.72      7.10 o 
   4   4   4      332.66      384.33     19.09 o 
   5   4   4       61.36       52.24      7.49 o 
   6   4   4       10.32        2.85      4.69 o 
  -3   5   4      162.33      134.74     20.27 o 
  -2   5   4       23.24       21.97      3.18 o 
  -1   5   4       10.03        8.22      1.97 o 
   0   5   4        1.61        1.23      4.15 o 
   1   5   4       17.03       19.23      3.29 o 
   2   5   4        1.72        3.93      2.18 o 
   3   5   4        8.60        6.11      2.08 o 
   4   5   4        7.52       14.60      3.79 o 
   5   5   4       10.13        4.54      4.20 o 
   6   5   4        3.46        1.48      3.17 o 
  -2   6   4       11.54        4.49      4.13 o 
  -1   6   4      215.20      216.81     10.68 o 
   0   6   4      126.25      156.91     16.55 o 
   1   6   4      755.92      836.38     61.27 o 
   2   6   4     2816.08     2817.40     72.71 o 
   3   6   4      155.10      155.91     10.39 o 
   4   6   4      483.42      478.41     16.39 o 
   5   6   4      208.92      239.82     20.84 o 
   0   7   4       22.02        9.63      4.48 o 
   1   7   4        0.59        2.93      2.99 o 
   2   7   4        7.54       11.02      4.71 o 
   3   7   4       21.78       34.78      6.73 o 
   4   7   4        7.43        7.14      6.51 o 
  -2  -7   5      181.29      147.40     16.56 o 
  -4  -6   5       13.93        2.72      9.90 o 
  -3  -6   5      282.21      303.11     16.01 o 
  -2  -6   5        2.38        1.67      3.32 o 
  -1  -6   5      213.98      240.27     26.72 o 
   0  -6   5       22.46       18.16      5.22 o 
   1  -6   5      108.81      109.00     10.85 o 
  -5  -5   5       27.02       10.31      5.64 o 
  -4  -5   5        0.03       -2.15      3.80 o 
  -3  -5   5        4.05        6.09      3.93 o 
  -2  -5   5       14.69        8.18      3.45 o 
  -1  -5   5        0.03       -0.72      2.77 o 
   0  -5   5       19.12       17.08      5.40 o 
   1  -5   5      225.61      216.14     19.74 o 
   2  -5   5      200.89      199.65     12.45 o 
  -6  -4   5        0.68        0.23      5.99 o 
  -5  -4   5      154.44      142.61     24.07 o 
  -4  -4   5        1.47        1.29      3.62 o 
  -3  -4   5      133.86      132.96      9.72 o 
  -2  -4   5      141.67      119.62      9.59 o 
  -1  -4   5      173.71      173.71      9.36 o 
   0  -4   5      189.45      220.70      8.06 o 
   1  -4   5        8.13        6.90      1.97 o 
   2  -4   5      532.09      503.97     15.89 o 
   3  -4   5      140.27      133.38     11.79 o 
  -6  -3   5      148.43      133.54     46.76 o 
  -5  -3   5      253.12      237.96     15.70 o 
  -4  -3   5      601.68      578.90     26.52 o 
  -3  -3   5      712.60      680.24     18.57 o 
  -2  -3   5      446.24      373.00     18.28 o 
  -1  -3   5      210.66      200.36     10.30 o 
   0  -3   5      218.31      189.96      8.89 o 
   1  -3   5      209.01      184.06      7.32 o 
   2  -3   5      114.22      127.31      7.28 o 
   3  -3   5       94.11       85.67      8.64 o 
   4  -3   5       25.81       24.33      4.71 o 
  -6  -2   5       14.76       10.15      4.64 o 
  -5  -2   5       97.05       82.81     10.56 o 
  -4  -2   5       97.66      106.50     13.13 o 
  -3  -2   5      243.76      255.82     15.01 o 
  -2  -2   5      990.18      996.59     20.52 o 
  -1  -2   5       62.96       79.81      6.82 o 
   0  -2   5      107.25      114.09      6.78 o 
   1  -2   5      306.14      290.92     15.89 o 
   2  -2   5      149.78      148.53     11.45 o 
   3  -2   5        1.83        2.34      2.00 o 
   4  -2   5       41.47       29.69      4.64 o 
   5  -2   5        0.64       -1.27      2.74 o 
  -6  -1   5       41.07       35.20      7.99 o 
  -5  -1   5        1.87        2.29      2.87 o 
  -4  -1   5      109.72      112.78      8.63 o 
  -3  -1   5      455.70      424.04     13.40 o 
  -2  -1   5      703.83      675.71     15.12 o 
  -1  -1   5      183.32      159.69      5.11 o 
   0  -1   5       60.64       66.71      2.97 o 
   1  -1   5      104.97      102.31      3.93 o 
   2  -1   5      868.21      804.66     15.12 o 
   3  -1   5     1273.08     1208.21     26.70 o 
   4  -1   5      924.06      936.67     25.41 o 
   5  -1   5      931.73      978.80     28.13 o 
  -6   0   5        1.34        2.98      3.08 o 
  -5   0   5      621.69      555.73     18.44 o 
  -4   0   5      128.66      109.06      8.65 o 
  -3   0   5      120.58      110.69      8.06 o 
  -2   0   5      619.47      672.69     11.86 o 
  -1   0   5     3343.89     3360.24     53.82 o 
   0   0   5      157.43      150.74      6.54 o 
   1   0   5        2.97        5.02      0.89 o 
   2   0   5      544.11      634.88     15.67 o 
   3   0   5     1186.22     1284.01     23.53 o 
   4   0   5        2.77        1.00      2.00 o 
   5   0   5       24.09       28.99      5.02 o 
   6   0   5       37.26       30.68      5.25 o 
  -5   1   5      375.96      359.59     37.41 o 
  -4   1   5      303.78      292.28     10.73 o 
  -3   1   5      450.48      444.62     12.45 o 
  -2   1   5      229.00      218.94      6.49 o 
  -1   1   5       36.75       31.47      3.08 o 
   0   1   5       55.86       50.13      4.10 o 
   1   1   5       22.20       18.97      2.64 o 
   2   1   5       21.95       24.84      5.76 o 
   3   1   5      215.07      218.22      6.83 o 
   4   1   5      239.71      214.32      9.72 o 
   5   1   5      635.71      627.56     19.45 o 
   6   1   5      280.32      273.49     15.04 o 
  -5   2   5      124.19      117.10      9.89 o 
  -4   2   5      169.54      181.91     11.23 o 
  -3   2   5      287.60      318.01     11.15 o 
  -2   2   5      424.35      437.47      9.79 o 
  -1   2   5      188.90      190.12      7.34 o 
   0   2   5      104.60      104.82      5.69 o 
   1   2   5      458.00      428.18      8.59 o 
   2   2   5        0.62        0.91      1.42 o 
   3   2   5       93.12      103.13      5.52 o 
   4   2   5        1.95       -1.38      2.76 o 
   5   2   5        9.64        5.67      3.83 o 
   6   2   5     1158.44     1061.84     41.60 o 
  -4   3   5      201.64      183.97     13.08 o 
  -3   3   5      435.82      464.20     14.09 o 
  -2   3   5     1033.78      962.33     25.14 o 
  -1   3   5      603.97      594.09     17.41 o 
   0   3   5      229.52      210.98     25.91 o 
   1   3   5      158.04      134.87      4.01 o 
   2   3   5       46.64       39.36      2.63 o 
   3   3   5      362.70      327.60      9.98 o 
   4   3   5      427.13      426.39     15.31 o 
   5   3   5       99.16       91.74     13.36 o 
   6   3   5       75.19       56.89     15.43 o 
  -4   4   5       77.49       72.16      7.34 o 
  -3   4   5       10.53       10.40      2.73 o 
  -2   4   5       32.62       42.62      5.57 o 
  -1   4   5      139.35      140.40      9.10 o 
   0   4   5        1.35        0.02      1.63 o 
   1   4   5       15.31       12.98      3.52 o 
   2   4   5      335.85      343.29      9.15 o 
   3   4   5        0.40        2.25      1.33 o 
   4   4   5      177.28      154.81     14.45 o 
   5   4   5       79.07       82.26     10.81 o 
   6   4   5      258.76      245.09     26.37 o 
  -3   5   5       32.80       27.57      7.84 o 
  -2   5   5        5.15        6.57      2.79 o 
  -1   5   5       17.18       15.01      3.27 o 
   0   5   5       72.20       79.47     11.75 o 
   1   5   5       55.23       62.23      7.18 o 
   2   5   5       55.32       68.04      7.68 o 
   3   5   5      109.02      119.65      8.18 o 
   4   5   5      352.72      358.84     20.31 o 
   5   5   5      577.60      635.16     28.20 o 
   6   5   5      321.60      349.30     22.79 o 
  -2   6   5        0.71       -1.69      2.88 o 
  -1   6   5        2.08        4.17      2.54 o 
   0   6   5      188.94      161.47     29.48 o 
   1   6   5      173.86      162.87     23.49 o 
   2   6   5      540.12      521.85     29.14 o 
   3   6   5      415.85      427.42     48.03 o 
   4   6   5       28.74       22.44      5.44 o 
   5   6   5      107.82       89.00     12.23 o 
   0   7   5       99.66      117.93     17.39 o 
   1   7   5       11.15       21.47      6.00 o 
   2   7   5       15.30       14.52      5.07 o 
   3   7   5        3.42        1.38      2.49 o 
   4   7   5        0.97        0.82      3.61 o 
  -4  -6   6      770.63      755.28     51.83 o 
  -3  -6   6      143.01      143.77     13.15 o 
  -2  -6   6      195.15      202.71     14.49 o 
  -1  -6   6      204.83      187.53     11.77 o 
   0  -6   6      116.46      109.36     24.42 o 
   1  -6   6        0.90        2.30     11.29 o 
  -5  -5   6        5.71        2.31      5.28 o 
  -4  -5   6        8.51       -0.27      4.49 o 
  -3  -5   6        3.82        6.24      4.65 o 
  -2  -5   6       30.97       30.28      6.69 o 
  -1  -5   6       19.00       16.73      4.03 o 
   0  -5   6      111.39      107.59     11.03 o 
   1  -5   6       38.20       29.60      4.65 o 
   2  -5   6      172.10      160.31     11.06 o 
  -5  -4   6        0.06       -1.65      4.38 o 
  -4  -4   6      299.41      257.25     14.77 o 
  -3  -4   6     1289.49     1329.00     44.82 o 
  -2  -4   6      470.58      467.71     31.08 o 
  -1  -4   6     1511.69     1603.57     36.64 o 
   0  -4   6      562.57      596.96     22.12 o 
   1  -4   6      918.30      951.01     21.16 o 
   2  -4   6      559.87      565.00     14.28 o 
   3  -4   6       15.03        5.38      3.16 o 
  -5  -3   6      273.07      259.49     21.99 o 
  -4  -3   6      101.93      117.59     26.60 o 
  -3  -3   6      159.48      150.36     10.41 o 
  -2  -3   6       66.02       64.31      8.95 o 
  -1  -3   6      139.31      156.09     22.35 o 
   0  -3   6       20.96       21.66      5.64 o 
   1  -3   6        4.48        4.69      2.15 o 
   2  -3   6      282.55      271.04     18.05 o 
   3  -3   6      170.71      155.47     15.96 o 
   4  -3   6        3.96        4.70      2.99 o 
  -6  -2   6       24.25       20.18      5.22 o 
  -5  -2   6      272.63      294.94     14.78 o 
  -4  -2   6        1.31        7.31      4.09 o 
  -3  -2   6      145.78      162.61     12.11 o 
  -2  -2   6       19.22       26.66      4.41 o 
  -1  -2   6      977.90      995.82     25.79 o 
   0  -2   6     2145.04     2211.88     34.51 o 
   1  -2   6      864.79      750.38     20.40 o 
   2  -2   6     1015.81      932.98     23.84 o 
   3  -2   6       98.39       98.60      7.88 o 
   4  -2   6        8.80        7.90      2.98 o 
   5  -2   6      383.46      354.45     17.53 o 
  -6  -1   6       65.20       61.04      8.21 o 
  -5  -1   6      285.32      262.10     14.31 o 
  -4  -1   6      345.43      324.62     13.09 o 
  -3  -1   6      147.40      139.12     10.73 o 
  -2  -1   6       20.22       19.26      3.42 o 
  -1  -1   6        2.60        1.66      1.43 o 
   0  -1   6       28.58       27.07      2.15 o 
   1  -1   6      111.50      107.88      4.42 o 
   2  -1   6       86.30       90.79      6.02 o 
   3  -1   6       19.63       15.58      2.59 o 
   4  -1   6        7.56        8.51      3.25 o 
   5  -1   6        5.98        2.03      2.48 o 
  -5   0   6     1042.48     1018.92     30.92 o 
  -4   0   6      994.85      925.74     24.23 o 
  -3   0   6      146.79      148.25     11.51 o 
  -2   0   6     3771.25     3994.42     56.22 o 
  -1   0   6      194.02      175.98      6.76 o 
   0   0   6        2.19        1.72      0.91 o 
   1   0   6       11.77       15.71      1.69 o 
   2   0   6     1067.75     1094.32     20.38 o 
   3   0   6      136.79      145.48      6.98 o 
   4   0   6       17.27        9.75      2.75 o 
   5   0   6       52.75       56.55      6.71 o 
   6   0   6      160.01      184.39     13.57 o 
  -5   1   6        5.63        5.16      3.41 o 
  -4   1   6       22.66       23.14      2.92 o 
  -3   1   6        0.01        1.49      1.59 o 
  -2   1   6       58.69       63.26      7.91 o 
  -1   1   6       31.45       31.74      5.35 o 
   0   1   6       38.35       47.38      7.60 o 
   1   1   6       38.90       37.12      4.37 o 
   2   1   6      160.69      142.28      8.96 o 
   3   1   6      595.95      591.15     17.72 o 
   4   1   6      160.04      153.66      8.33 o 
   5   1   6        7.95       10.45      2.76 o 
   6   1   6        1.31        1.30      2.53 o 
  -5   2   6       13.14        7.94      3.03 o 
  -4   2   6     1199.83     1104.17     26.22 o 
  -3   2   6      419.39      400.27     12.77 o 
  -2   2   6       51.01       58.01      4.55 o 
  -1   2   6      559.37      528.31     13.38 o 
   0   2   6     1124.09     1049.20     23.00 o 
   1   2   6     3277.99     3216.43     46.93 o 
   2   2   6     1327.27     1251.04     28.69 o 
   3   2   6     2709.00     2711.30     49.66 o 
   4   2   6       89.52       90.82     11.40 o 
   5   2   6      366.83      363.93     29.71 o 
   6   2   6      335.93      321.63     14.50 o 
  -4   3   6      504.61      450.39     15.53 o 
  -3   3   6      315.48      322.36     11.61 o 
  -2   3   6      205.92      196.69     10.58 o 
  -1   3   6       58.15       54.05      5.19 o 
   0   3   6        5.16        1.95      1.56 o 
   1   3   6        4.79        6.71      1.96 o 
   2   3   6        0.62        0.35      0.68 o 
   3   3   6        0.11        0.17      1.22 o 
   4   3   6       16.97       15.66      3.15 o 
   5   3   6        2.12        0.18      3.07 o 
   6   3   6       59.70       50.53     24.99 o 
  -3   4   6        2.17        3.31      2.89 o 
  -2   4   6       26.19       25.46      4.77 o 
  -1   4   6      216.45      241.91     14.73 o 
   0   4   6       15.17       13.07      4.20 o 
   1   4   6      118.59      106.63      4.88 o 
   2   4   6      316.48      320.01      8.63 o 
   3   4   6      176.52      166.92     10.89 o 
   4   4   6      184.88      194.23     16.50 o 
   5   4   6      414.68      417.29     37.43 o 
   6   4   6      936.21      946.18     86.72 o 
  -3   5   6      158.60      162.45     13.01 o 
  -2   5   6       67.49       84.00      8.33 o 
  -1   5   6       60.20       61.26      7.01 o 
   0   5   6        1.20       -1.87      1.87 o 
   1   5   6        0.40        1.78      2.06 o 
   2   5   6       76.67       78.74      6.04 o 
   3   5   6      102.09      105.59      6.64 o 
   4   5   6       84.11       84.24      9.62 o 
   5   5   6       37.37       21.68      5.78 o 
   6   5   6       26.85       25.32     12.78 o 
  -1   6   6      261.77      258.93     13.11 o 
   0   6   6      127.39      107.57     23.49 o 
   1   6   6      544.96      555.03     35.24 o 
   2   6   6     1865.14     1819.76     53.12 o 
   3   6   6       36.74       33.05      4.82 o 
   4   6   6      124.18      105.33     14.13 o 
   5   6   6        0.03        3.68      4.23 o 
   0   7   6        4.31        7.40      3.76 o 
   1   7   6        4.54        2.42      2.96 o 
   2   7   6        3.78        7.81      6.68 o 
   3   7   6        1.55        2.77      4.18 o 
   4   7   6       22.44       15.83      9.43 o 
  -3  -6   7       27.03       19.54      6.59 o 
  -2  -6   7      417.19      453.48     19.21 o 
  -1  -6   7       74.47       53.45      6.69 o 
   0  -6   7       88.16       93.07     16.47 o 
  -4  -5   7      310.04      329.84     26.44 o 
  -3  -5   7      275.69      296.21     35.70 o 
  -2  -5   7      115.50      114.55     10.77 o 
  -1  -5   7      427.22      427.87     17.06 o 
   0  -5   7       59.60       53.55      6.57 o 
   1  -5   7      178.18      187.76     17.92 o 
   2  -5   7      289.61      316.51     13.74 o 
  -5  -4   7       53.35       47.07      9.45 o 
  -4  -4   7      187.92      194.99     10.02 o 
  -3  -4   7      155.23      147.55     34.09 o 
  -2  -4   7      128.28      156.40     20.96 o 
  -1  -4   7        6.80        1.89      2.27 o 
   0  -4   7      522.56      560.41     18.38 o 
   1  -4   7       10.49        9.39      2.48 o 
   2  -4   7      308.15      295.07     10.94 o 
   3  -4   7        7.56        4.14      2.65 o 
  -5  -3   7        8.18       11.37      4.19 o 
  -4  -3   7        2.26        0.36      3.47 o 
  -3  -3   7      100.49       91.80      6.08 o 
  -2  -3   7       20.76       14.34      4.09 o 
  -1  -3   7       23.18       23.15      3.82 o 
   0  -3   7        4.95        5.33      2.72 o 
   1  -3   7        9.73       10.99      2.36 o 
   2  -3   7      524.50      512.96     16.69 o 
   3  -3   7      274.74      293.72     20.58 o 
   4  -3   7      459.45      460.34     20.44 o 
  -5  -2   7        1.08       -1.12      5.41 o 
  -4  -2   7      149.14      153.94     13.01 o 
  -3  -2   7        5.03        4.30      3.19 o 
  -2  -2   7      696.97      662.34     16.24 o 
  -1  -2   7      297.55      269.94     14.01 o 
   0  -2   7      705.93      746.42     14.99 o 
   1  -2   7       50.14       57.68      5.45 o 
   2  -2   7      157.22      151.19     12.37 o 
   3  -2   7      969.36      911.03     22.31 o 
   4  -2   7        1.12       -1.96      2.03 o 
  -5  -1   7      249.38      225.70     14.50 o 
  -4  -1   7      240.98      234.83     14.74 o 
  -3  -1   7      632.53      615.50     20.91 o 
  -2  -1   7      282.62      256.11      9.32 o 
  -1  -1   7      338.72      331.53      9.22 o 
   0  -1   7       58.12       41.77      3.98 o 
   1  -1   7      273.22      248.04      9.29 o 
   2  -1   7       35.44       31.20      3.59 o 
   3  -1   7       24.41       21.39      5.64 o 
   4  -1   7        0.28        1.77      2.13 o 
   5  -1   7        7.21        4.38      2.62 o 
  -5   0   7        0.21        0.73      2.92 o 
  -4   0   7      387.23      417.52     20.00 o 
  -3   0   7       18.13       14.15      2.45 o 
  -2   0   7        1.34        3.97      1.28 o 
  -1   0   7      368.03      388.77     14.75 o 
   0   0   7       96.18       86.59      4.65 o 
   1   0   7      401.61      450.45     16.42 o 
   2   0   7       27.65       25.01      2.01 o 
   3   0   7       12.26       20.22      3.85 o 
   4   0   7      153.08      133.99      8.30 o 
   5   0   7        0.56        3.19      2.29 o 
  -5   1   7        2.89        6.30      3.58 o 
  -4   1   7       42.49       42.14      7.15 o 
  -3   1   7      329.43      326.69     19.38 o 
  -2   1   7      717.73      707.18     16.59 o 
  -1   1   7      586.57      547.74     13.62 o 
   0   1   7      142.75      137.81     21.42 o 
   1   1   7       51.40       44.64      5.14 o 
   2   1   7      282.98      260.50     10.00 o 
   3   1   7      753.60      741.42     29.96 o 
   4   1   7      711.15      703.58     15.83 o 
   5   1   7      639.30      662.97     20.24 o 
   6   1   7      391.90      341.90     15.45 o 
  -4   2   7       47.38       34.21      4.93 o 
  -3   2   7      403.74      392.95     15.97 o 
  -2   2   7        6.16        3.62      1.45 o 
  -1   2   7     1618.00     1669.75     30.49 o 
   0   2   7      678.56      683.03     13.74 o 
   1   2   7      119.71      123.32      5.99 o 
   2   2   7      156.83      160.42      9.49 o 
   3   2   7       65.23       64.40     14.74 o 
   4   2   7      505.66      531.62     10.71 o 
   5   2   7       60.02       59.13      5.86 o 
   6   2   7       57.34       46.73      9.55 o 
  -4   3   7      199.52      175.61     11.31 o 
  -3   3   7       46.45       51.48      7.01 o 
  -2   3   7       77.32       82.12     11.86 o 
  -1   3   7        2.31        4.12      1.88 o 
   0   3   7        0.58        1.69      1.63 o 
   1   3   7        0.53        1.48      1.83 o 
   2   3   7        0.55        0.05      0.82 o 
   3   3   7      145.37      155.29     24.99 o 
   4   3   7      240.96      230.96     13.28 o 
   5   3   7      385.66      358.00     19.90 o 
   6   3   7      559.95      541.37     26.73 o 
  -3   4   7        0.78        3.94      2.79 o 
  -2   4   7      348.14      378.99     18.06 o 
  -1   4   7      165.25      175.77     10.03 o 
   0   4   7      230.28      225.14     11.92 o 
   1   4   7      169.61      153.40     38.93 o 
   2   4   7      296.55      295.15      7.10 o 
   3   4   7       13.63       10.35      2.70 o 
   4   4   7       43.24       29.00      5.71 o 
   5   4   7        0.88        2.86      3.53 o 
   6   4   7      169.72      144.18     16.26 o 
  -2   5   7      316.73      309.54     14.96 o 
  -1   5   7      348.99      356.62     17.96 o 
   0   5   7      169.60      191.88     11.90 o 
   1   5   7      109.02      132.74     16.74 o 
   2   5   7       40.43       41.70      5.78 o 
   3   5   7       40.86       55.13      5.19 o 
   4   5   7       66.72       92.42     10.24 o 
   5   5   7       53.95       54.95      9.61 o 
  -1   6   7       18.19       13.63      4.14 o 
   0   6   7       57.32       57.08     10.02 o 
   1   6   7       29.49       32.57      5.73 o 
   2   6   7        7.16        1.87      4.95 o 
   3   6   7        5.37        2.96      1.74 o 
   4   6   7        5.40        3.40      3.49 o 
   5   6   7       89.33       95.77     12.84 o 
   1   7   7       69.17       75.45     10.73 o 
   2   7   7       24.28       37.84      7.48 o 
   3   7   7       40.78       57.42      7.62 o 
  -4  -5   8      103.34       57.58     14.51 o 
  -3  -5   8      163.86      178.31     18.62 o 
  -2  -5   8       13.24       16.48      4.31 o 
  -1  -5   8       71.85       53.41     12.32 o 
   0  -5   8      104.66      110.79      9.97 o 
   1  -5   8       21.03       23.44     10.13 o 
  -4  -4   8      147.24      175.78     22.00 o 
  -3  -4   8      623.39      690.81     23.93 o 
  -2  -4   8        3.28        1.04      6.10 o 
  -1  -4   8      448.16      414.12     14.78 o 
   0  -4   8       25.26       25.42      6.75 o 
   1  -4   8      396.16      397.86     11.88 o 
   2  -4   8       48.82       51.13      6.56 o 
  -5  -3   8       26.11       31.30      7.03 o 
  -4  -3   8       37.97       46.53      7.12 o 
  -3  -3   8       13.28       12.12      2.68 o 
  -2  -3   8       21.22       13.75      4.13 o 
  -1  -3   8       15.54       21.35      3.73 o 
   0  -3   8      234.45      225.48     11.76 o 
   1  -3   8      102.78       92.10      8.31 o 
   2  -3   8      141.38      126.60      9.43 o 
   3  -3   8      140.06      125.44      9.93 o 
  -5  -2   8       56.97       48.82      8.05 o 
  -4  -2   8       15.63        6.99      3.92 o 
  -3  -2   8     1183.39     1096.35     33.08 o 
  -2  -2   8     1196.93     1229.19     31.47 o 
  -1  -2   8      486.07      505.86     17.94 o 
   0  -2   8     1683.46     1756.34     29.12 o 
   1  -2   8      114.67      113.02      7.59 o 
   2  -2   8      942.28      940.11     25.06 o 
   3  -2   8       15.74       11.38      3.08 o 
   4  -2   8        1.39        0.35      2.79 o 
  -5  -1   8      233.70      257.86     16.93 o 
  -4  -1   8      130.23      137.49     15.74 o 
  -3  -1   8       90.71      101.30     10.00 o 
  -2  -1   8      122.34      135.16      7.74 o 
  -1  -1   8      142.45      125.28      6.96 o 
   0  -1   8       38.69       35.40      3.81 o 
   1  -1   8       94.88       98.48      6.65 o 
   2  -1   8       92.46       99.94      7.04 o 
   3  -1   8      519.36      477.52     13.85 o 
   4  -1   8      104.72      101.64     13.56 o 
   5  -1   8        7.71        4.90      2.93 o 
  -5   0   8        7.41       14.40      5.14 o 
  -4   0   8       54.08       68.85     12.64 o 
  -3   0   8       13.51        8.88      2.27 o 
  -2   0   8        5.16       11.50      3.46 o 
  -1   0   8      174.61      189.02     11.93 o 
   0   0   8     1711.68     1857.32     33.19 o 
   1   0   8     1516.95     1622.47     31.46 o 
   2   0   8     1127.63     1057.29     18.44 o 
   3   0   8      932.44      951.18     20.14 o 
   4   0   8       13.66       15.67      3.03 o 
   5   0   8       48.02       51.78      6.38 o 
  -5   1   8      151.81      147.38     12.29 o 
  -4   1   8      480.54      491.42     28.96 o 
  -3   1   8      297.03      337.22     17.01 o 
  -2   1   8      223.52      226.74     17.03 o 
  -1   1   8       57.84       58.56      6.92 o 
   0   1   8       34.91       31.68      5.75 o 
   1   1   8       58.77       56.05      5.51 o 
   2   1   8       48.47       43.66      5.20 o 
   3   1   8       13.53       14.80      3.53 o 
   4   1   8        2.91        0.93      2.28 o 
   5   1   8        6.27        6.80      2.44 o 
  -4   2   8     1056.38     1039.24     31.48 o 
  -3   2   8      115.97      132.17     11.19 o 
  -2   2   8      591.72      650.41     17.00 o 
  -1   2   8     1214.02     1280.93     25.69 o 
   0   2   8       49.22       49.97      3.72 o 
   1   2   8      120.75      122.72      7.58 o 
   2   2   8        2.63        2.77      2.04 o 
   3   2   8      228.29      238.95     14.89 o 
   4   2   8       61.23       63.49     12.79 o 
   5   2   8        2.47        1.30      1.92 o 
   6   2   8       22.59       23.26      8.98 o 
  -4   3   8        0.22       -2.33      2.33 o 
  -3   3   8        7.13        3.91      2.76 o 
  -2   3   8       11.59        8.65      3.27 o 
  -1   3   8        1.73        3.14      1.76 o 
   0   3   8        0.55        0.54      1.43 o 
   1   3   8        1.00        0.93      1.03 o 
   2   3   8       52.96       49.37      5.94 o 
   3   3   8      222.52      191.77     13.34 o 
   4   3   8      343.88      316.94     24.88 o 
   5   3   8       36.25       22.16      7.37 o 
   6   3   8        0.01       -0.46      6.68 o 
  -3   4   8     1056.38     1019.69     41.80 o 
  -2   4   8       51.69       45.12      6.62 o 
  -1   4   8      339.49      345.93     19.46 o 
   0   4   8      250.23      240.15     11.69 o 
   1   4   8      710.52      707.23     30.31 o 
   2   4   8      650.48      672.17     13.11 o 
   3   4   8      888.24      873.87     33.45 o 
   4   4   8      735.09      747.15     25.59 o 
   5   4   8        1.84       -1.50      3.82 o 
  -2   5   8      106.13      103.85     10.27 o 
  -1   5   8      110.13      105.39      9.99 o 
   0   5   8       20.18       19.37      4.44 o 
   1   5   8        0.84        0.06      2.13 o 
   2   5   8        2.83        5.11      1.76 o 
   3   5   8        1.18        1.19      3.13 o 
   4   5   8       27.89       22.06      5.42 o 
   5   5   8       26.19       18.57      5.93 o 
  -1   6   8       54.29       66.40      9.19 o 
   0   6   8        3.76        2.61      3.09 o 
   1   6   8       78.24       81.41      9.19 o 
   2   6   8      278.51      300.87     15.12 o 
   3   6   8      157.21      171.37     13.00 o 
   4   6   8      202.14      203.22     15.82 o 
  -3  -5   9        5.25        3.31      5.57 o 
  -2  -5   9        2.49        0.43      3.77 o 
  -1  -5   9       56.47       50.60      6.36 o 
   0  -5   9       13.15       18.41      4.26 o 
  -4  -4   9        0.71        5.85      5.53 o 
  -3  -4   9        6.78       11.16      4.07 o 
  -2  -4   9      489.06      548.95     54.55 o 
  -1  -4   9      279.43      317.66     14.67 o 
   0  -4   9      133.96      123.05      9.52 o 
   1  -4   9        3.43        6.83      4.26 o 
   2  -4   9      101.48      102.27      7.84 o 
  -4  -3   9      175.42      218.12     22.01 o 
  -3  -3   9      456.15      451.89     17.39 o 
  -2  -3   9      156.75      184.59     25.17 o 
  -1  -3   9      291.26      310.20     15.26 o 
   0  -3   9      307.20      329.95     12.80 o 
   1  -3   9       59.35       74.59      7.96 o 
   2  -3   9      241.53      243.48     18.05 o 
   3  -3   9      158.54      154.71     11.03 o 
  -5  -2   9      243.02      226.12     23.49 o 
  -4  -2   9        4.13        5.40      4.52 o 
  -3  -2   9       45.14       28.22      6.33 o 
  -2  -2   9      426.05      417.53     13.30 o 
  -1  -2   9       52.69       42.20      5.95 o 
   0  -2   9      252.75      234.06     11.86 o 
   1  -2   9      307.58      299.39     10.55 o 
   2  -2   9       17.91       11.76      3.69 o 
   3  -2   9      121.55       87.56      7.32 o 
   4  -2   9       10.73        9.89      3.39 o 
  -5  -1   9       50.14       47.61      8.44 o 
  -4  -1   9       23.02       22.88      6.10 o 
  -3  -1   9       88.70       68.28      8.59 o 
  -2  -1   9      278.60      255.23     15.48 o 
  -1  -1   9       45.68       42.29      4.26 o 
   0  -1   9      180.20      167.97      8.45 o 
   1  -1   9        0.79        2.70      3.03 o 
   2  -1   9      195.34      195.35     11.34 o 
   3  -1   9      508.75      514.29     14.73 o 
   4  -1   9      298.56      303.05     12.22 o 
  -4   0   9        2.28        5.81      4.09 o 
  -3   0   9       85.42       80.45      6.38 o 
  -2   0   9      208.88      215.25     14.30 o 
  -1   0   9     1001.92     1065.36     40.82 o 
   0   0   9      262.06      272.88     16.25 o 
   1   0   9      845.36      945.02     22.24 o 
   2   0   9       16.19       13.29      3.35 o 
   3   0   9      875.35      844.99     18.68 o 
   4   0   9      382.83      349.94     11.38 o 
   5   0   9        7.99        2.42      3.90 o 
  -4   1   9      109.64      103.37     11.95 o 
  -3   1   9      165.05      150.60     14.00 o 
  -2   1   9      163.73      149.66      9.11 o 
  -1   1   9       71.25       68.99      6.89 o 
   0   1   9       75.59       60.80      7.87 o 
   1   1   9       35.07       27.62      4.08 o 
   2   1   9       68.67       66.12      6.52 o 
   3   1   9        7.74        6.04      3.65 o 
   4   1   9        1.15        5.20      3.01 o 
   5   1   9       34.11       51.97      9.97 o 
  -4   2   9       33.11       30.75     13.16 o 
  -3   2   9      185.39      185.64     13.75 o 
  -2   2   9       97.36       92.43      5.43 o 
  -1   2   9       24.56       27.12      3.01 o 
   0   2   9        0.01        0.22      0.98 o 
   1   2   9      343.72      346.05     12.96 o 
   2   2   9      333.82      337.20     15.90 o 
   3   2   9        4.64        3.90      3.08 o 
   4   2   9      153.46      162.31     15.73 o 
   5   2   9       60.89       34.65     10.48 o 
  -3   3   9       80.45       94.05      9.88 o 
  -2   3   9      349.04      350.37     19.55 o 
  -1   3   9      454.30      464.64     15.72 o 
   0   3   9      219.86      210.76     10.70 o 
   1   3   9       87.10       85.28      8.18 o 
   2   3   9       52.78       50.89      8.58 o 
   3   3   9      271.87      270.43     13.93 o 
   4   3   9      271.93      275.65     18.39 o 
   5   3   9      298.85      256.25     16.19 o 
  -2   4   9       77.75       71.41     15.74 o 
  -1   4   9       71.43       73.70      7.47 o 
   0   4   9      940.63      963.99     33.02 o 
   1   4   9       90.82       89.28     18.31 o 
   2   4   9        0.14        1.68      1.28 o 
   3   4   9       65.75       60.97      9.27 o 
   4   4   9      330.57      355.22     22.68 o 
   5   4   9       11.28        4.01      4.13 o 
  -1   5   9        0.75        0.42      2.51 o 
   0   5   9       32.99       27.82      5.13 o 
   1   5   9        6.73        3.10      2.48 o 
   2   5   9        3.33       -0.07      1.46 o 
   3   5   9       32.66       28.85      3.32 o 
   4   5   9      145.30      160.11     18.14 o 
   5   5   9      178.30      183.04     18.19 o 
   0   6   9      149.18      156.96     15.28 o 
   1   6   9      151.02      134.74     13.90 o 
   2   6   9      167.05      193.82     15.28 o 
   3   6   9       61.14       70.55      7.90 o 
   4   6   9        3.65        6.80      3.84 o 
  -3  -4  10      176.44      221.92     18.75 o 
  -2  -4  10      183.94      219.78     23.68 o 
  -1  -4  10       16.36       11.37      7.83 o 
   0  -4  10      181.13      209.75     12.06 o 
   1  -4  10      389.60      452.81     36.93 o 
  -4  -3  10      107.86      108.75     15.22 o 
  -3  -3  10      226.70      263.20     14.68 o 
  -2  -3  10      127.56      160.65     15.12 o 
  -1  -3  10       43.49       47.85      6.86 o 
   0  -3  10      130.65      128.63     14.63 o 
   1  -3  10       17.55       17.49      3.75 o 
   2  -3  10      128.67      152.59     10.71 o 
  -4  -2  10        5.08        6.74      4.82 o 
  -3  -2  10      270.68      235.00     14.40 o 
  -2  -2  10       72.20       76.03      6.58 o 
  -1  -2  10       15.41        2.15      3.32 o 
   0  -2  10      222.24      211.12     13.95 o 
   1  -2  10      662.02      689.01     20.93 o 
   2  -2  10      413.00      450.97     24.04 o 
   3  -2  10       93.22       98.62      7.96 o 
  -4  -1  10      131.09      165.47     14.47 o 
  -3  -1  10       85.68       75.35      6.08 o 
  -2  -1  10      129.75      123.44     11.26 o 
  -1  -1  10       17.10       20.26      3.83 o 
   0  -1  10       44.74       43.13      6.07 o 
   1  -1  10      332.59      336.98     32.36 o 
   2  -1  10       78.08       77.88      6.16 o 
   3  -1  10      151.78      141.73      8.91 o 
   4  -1  10       41.69       27.47      5.99 o 
  -4   0  10        9.37        7.25      4.72 o 
  -3   0  10      156.28      139.34     16.46 o 
  -2   0  10     1739.18     1748.21     35.71 o 
  -1   0  10      265.24      274.04     11.62 o 
   0   0  10      783.18      828.51     25.29 o 
   1   0  10      329.77      364.90     12.97 o 
   2   0  10       30.03       30.87      5.29 o 
   3   0  10      281.15      278.37     13.91 o 
   4   0  10       35.92       24.51      5.41 o 
  -4   1  10      140.80      156.35     14.77 o 
  -3   1  10       18.26       19.57      6.14 o 
  -2   1  10       61.15       58.70      6.41 o 
  -1   1  10       19.71       20.54      6.05 o 
   0   1  10       76.68       58.48      8.57 o 
   1   1  10       22.48       18.53      3.94 o 
   2   1  10       89.44       82.20      7.26 o 
   3   1  10      278.91      321.29     14.50 o 
   4   1  10      431.14      452.11     17.90 o 
   5   1  10       47.55       54.87     10.23 o 
  -3   2  10        1.61       -2.40      2.40 o 
  -2   2  10       66.20       64.49      6.17 o 
  -1   2  10       68.81       62.11      7.19 o 
   0   2  10      329.33      326.72      9.91 o 
   1   2  10     1258.34     1325.81     31.65 o 
   2   2  10      600.79      585.62     25.11 o 
   3   2  10     1022.78      988.30     34.06 o 
   4   2  10      165.51      175.90     12.00 o 
   5   2  10       49.04       16.75      6.80 o 
  -3   3  10      304.15      316.23     17.42 o 
  -2   3  10      245.68      248.46     11.61 o 
  -1   3  10      160.18      184.41      9.91 o 
   0   3  10       70.94       73.56      8.83 o 
   1   3  10       47.94       50.35      3.89 o 
   2   3  10       23.21       21.18      4.19 o 
   3   3  10        7.05        1.17      4.57 o 
   4   3  10       15.26       12.06      6.79 o 
   5   3  10       17.19        9.90      6.22 o 
  -2   4  10        5.13        1.11      2.71 o 
  -1   4  10      605.81      590.33     18.21 o 
   0   4  10       54.07       45.77      5.72 o 
   1   4  10      176.70      203.62     29.25 o 
   2   4  10      154.99      158.89     10.39 o 
   3   4  10        0.01       -1.16      2.61 o 
   4   4  10        4.96        7.53      5.77 o 
   5   4  10       38.46       32.71      9.90 o 
  -1   5  10       32.41       25.07      4.90 o 
   0   5  10       10.74       10.59      4.72 o 
   1   5  10       11.40       13.76      4.76 o 
   2   5  10       26.61       21.92      3.55 o 
   3   5  10       59.07       69.51      8.26 o 
   4   5  10      148.19      155.26     14.06 o 
   1   6  10       38.68       44.79      6.15 o 
   2   6  10      196.34      240.96     13.12 o 
   3   6  10      120.72      104.21     16.15 o 
  -2  -4  11      225.16      309.84     19.01 o 
  -1  -4  11       45.87       47.85      9.30 o 
   0  -4  11      166.05      189.45     12.47 o 
  -3  -3  11        2.22       -3.07      4.43 o 
  -2  -3  11       67.45       54.23      9.09 o 
  -1  -3  11        4.16        6.26      4.20 o 
   0  -3  11        6.30        1.49      3.43 o 
   1  -3  11        1.19       -0.66      2.66 o 
   2  -3  11       38.98       33.71      6.75 o 
  -3  -2  11       17.33       13.29      4.26 o 
  -2  -2  11      152.67      183.83      9.54 o 
  -1  -2  11      912.66     1011.76     31.30 o 
   0  -2  11       42.92       48.51      7.80 o 
   1  -2  11        8.30        6.73      3.75 o 
   2  -2  11      122.21      105.36     10.57 o 
   3  -2  11      167.19      181.48     10.26 o 
  -3  -1  11      222.47      213.99     10.30 o 
  -2  -1  11      197.80      204.51     13.06 o 
  -1  -1  11       81.56       78.67      7.38 o 
   0  -1  11      311.23      341.98     13.35 o 
   1  -1  11      118.31      124.26     14.66 o 
   2  -1  11       39.34       42.24      6.80 o 
   3  -1  11      153.02      158.37     20.12 o 
  -3   0  11       15.10        3.95      2.58 o 
  -2   0  11       23.54       16.29      3.66 o 
  -1   0  11       56.18       57.52      6.30 o 
   0   0  11      124.04      144.62     10.51 o 
   1   0  11      510.63      523.44     16.51 o 
   2   0  11       13.66        7.04      3.64 o 
   3   0  11        4.89        5.72      3.55 o 
   4   0  11        0.01        0.18      3.38 o 
  -3   1  11       63.23       72.83      7.35 o 
  -2   1  11      221.56      213.04     12.84 o 
  -1   1  11      198.88      195.37     11.52 o 
   0   1  11      117.67      111.86     10.77 o 
   1   1  11      159.91      153.08      9.81 o 
   2   1  11        8.24       11.18      4.06 o 
   3   1  11      283.98      318.54     18.78 o 
   4   1  11      270.33      304.19     14.96 o 
  -3   2  11        4.18        3.76      2.56 o 
  -2   2  11       15.39       11.60      2.79 o 
  -1   2  11      697.42      704.75     18.98 o 
   0   2  11      370.81      370.54     12.18 o 
   1   2  11      354.04      358.40     14.35 o 
   2   2  11      331.39      368.90     14.16 o 
   3   2  11       81.04       64.82     11.29 o 
   4   2  11      885.36      919.17     31.14 o 
  -2   3  11       46.56       38.52      5.23 o 
  -1   3  11        1.15        1.76      1.93 o 
   0   3  11        5.09        3.66      2.12 o 
   1   3  11        2.47        2.81      2.01 o 
   2   3  11        5.42        7.39      5.38 o 
   3   3  11        0.02       -0.09      2.59 o 
   4   3  11       37.81       33.93      6.09 o 
  -1   4  11       45.81       54.55      6.10 o 
   0   4  11        1.98        1.33      3.38 o 
   1   4  11       90.13       82.72     13.15 o 
   2   4  11      368.03      391.75     16.14 o 
   3   4  11      106.38      111.23     12.86 o 
   4   4  11       99.29       90.07     13.24 o 
   0   5  11      107.71      111.00      9.74 o 
   1   5  11       74.34       85.37      9.81 o 
   2   5  11       26.61       19.76      7.61 o 
   3   5  11       45.79       61.93      7.94 o 
  -2  -3  12       13.98       18.89      6.68 o 
  -1  -3  12        2.04        0.42      3.59 o 
   0  -3  12       71.56       95.81     11.07 o 
  -2  -2  12      267.65      341.20     18.22 o 
  -1  -2  12       57.81       52.06      8.20 o 
   0  -2  12       90.37       92.40     10.74 o 
   1  -2  12      133.24      152.43     13.98 o 
   2  -2  12      230.91      281.50     12.38 o 
  -3  -1  12       87.02      106.34     14.96 o 
  -2  -1  12      222.33      233.55     12.93 o 
  -1  -1  12       34.95       38.48      9.14 o 
   0  -1  12       70.90       88.46      8.27 o 
   1  -1  12       47.49       34.62      8.67 o 
   2  -1  12       25.49       19.77      4.34 o 
   3  -1  12      185.81      181.24     25.22 o 
  -3   0  12        1.48        4.47      4.63 o 
  -2   0  12      110.92       74.35      7.13 o 
  -1   0  12       17.13       15.15      5.92 o 
   0   0  12      139.06      126.65     10.26 o 
   1   0  12       12.23        7.99      2.93 o 
   2   0  12      906.91     1039.94     31.02 o 
   3   0  12      256.90      303.33     17.69 o 
  -3   1  12      164.96      164.03     31.21 o 
  -2   1  12      169.77      170.94     17.16 o 
  -1   1  12      158.84      186.08     12.37 o 
   0   1  12       16.70       15.70      3.45 o 
   1   1  12      236.93      219.60     20.56 o 
   2   1  12      183.84      226.07     13.41 o 
   3   1  12       32.77       31.47     10.40 o 
  -2   2  12      484.14      505.91     15.33 o 
  -1   2  12      744.13      816.87     23.70 o 
   0   2  12       52.13       42.62      3.88 o 
   1   2  12      527.10      566.73     17.78 o 
   2   2  12        4.78        1.47      2.51 o 
   3   2  12        8.33       11.28      5.24 o 
   4   2  12        3.09        2.99      3.20 o 
  -1   3  12        1.50        0.10      2.06 o 
   0   3  12        0.57        0.75      1.84 o 
   1   3  12        1.98        0.93      2.26 o 
   2   3  12      115.07      118.30     10.80 o 
   3   3  12       98.04      113.49     11.13 o 
   0   4  12       79.77       82.14      7.38 o 
   1   4  12      281.44      297.41     25.70 o 
   2   4  12      453.63      491.60     28.81 o 
   3   4  12      234.46      228.44     16.17 o 
  -1  -2  13       53.80       64.36      9.14 o 
   0  -2  13       65.96       77.46     10.13 o 
  -2  -1  13       96.26       94.02      9.86 o 
  -1  -1  13       50.14       51.61      6.63 o 
   0  -1  13        4.17        9.52      4.65 o 
   1  -1  13        0.95       -1.39      3.23 o 
  -2   0  13       63.95       68.33      7.41 o 
  -1   0  13      534.66      638.86     22.58 o 
   0   0  13      509.79      584.69     22.99 o 
   1   0  13       10.29        8.53      3.05 o 
   2   0  13       36.65       24.47      6.07 o 
  -2   1  13       97.36      102.80     10.37 o 
  -1   1  13       13.90       11.77      3.72 o 
   0   1  13       60.51       59.29      5.81 o 
   1   1  13      142.47      143.31     14.12 o 
   2   1  13       12.79        8.03      3.32 o 
   3   1  13       24.90       19.19      5.09 o 
  -1   2  13       64.77       49.88      8.56 o 
   0   2  13      115.35      120.61     10.78 o 
   1   2  13        0.29        4.06      2.61 o 
   2   2  13      220.50      214.80     13.49 o 
   3   2  13       38.76       32.80      6.12 o 
   0   3  13       72.09       67.60     23.72 o 
   1   3  13      156.83      150.23     11.85 o 
   2   3  13       44.88       42.37      6.14 o 
   0   1  14        8.72        6.96      2.70 o 
   1   1  14       21.74       21.00      4.19 o 
                                                 
